# Supplementary material for: STUB1-mediated K63-linked ubiquitination of UHRF1 promotes the progression of cholangiocarcinoma by maintaining DNA hypermethylation of PLA2G2A
Source: J Exp Clin Cancer Res. 2024 Sep 13;43:260. doi: 10.1186/s13046-024-03186-6 (PMC11395162; doi:10.1186/s13046-024-03186-6)
Supplement: Supplementary file 3 — Supplementary Material 3 [file 13046_2024_3186_MOESM3_ESM.xlsx]

## Sheet: Sheet1
Protein IDs	Protein names	Gene Names	Majority protein IDs	Fasta headers	Number of proteins	Peptides	Razor + unique peptides	Unique peptides	Peptides oeNC	Peptides oeUHRF1	Razor + unique peptides oeNC	Razor + unique peptides oeUHRF1	Unique peptides oeNC	Unique peptides oeUHRF1	Sequence coverage [%]	Unique + razor sequence coverage [%]	Unique sequence coverage [%]	Mol. weight [kDa]	Sequence length	Sequence lengths	Fraction average	Fraction 1	Fraction 2	Q-value	Score	Sequence coverage oeNC [%]	Sequence coverage oeUHRF1 [%]	Intensity	Intensity oeNC	Intensity oeUHRF1	LFQ intensity oeNC	LFQ intensity oeUHRF1	MS/MS count oeNC	MS/MS count oeUHRF1	MS/MS count
Q96T88	E3 ubiquitin-protein ligase UHRF1 (EC 2.3.2.27) (Inverted CCAAT box-binding protein of 90 kDa) (Nuclear protein 95) (Nuclear zinc finger protein Np95) (HuNp95) (hNp95) (RING finger protein 106) (RING-type E3 ubiquitin transferase UHRF1) (Transcription factor ICBP90) (Ubiquitin-like PHD and RING finger domain-containing protein 1) (hUHRF1) (Ubiquitin-like-containing PHD and RING finger domains pro…	UHRF1 ICBP90 NP95 RNF106	sp|Q96T88|UHRF1_HUMAN;tr|A0A087WVR3|A0A087WVR3_HUMAN;tr|A0A087WTW0|A0A087WTW0_HUMAN;tr|A0A087WWG9|A0A087WWG9_HUMAN;tr|B4E0F9|B4E0F9_HUMAN	sp|Q96T88|UHRF1_HUMAN E3 ubiquitin-protein ligase UHRF1 OS=Homo sapiens OX=9606 GN=UHRF1 PE=1 SV=1;tr|A0A087WVR3|A0A087WVR3_HUMAN E3 ubiquitin-protein ligase UHRF OS=Homo sapiens OX=9606 GN=UHRF1 PE=1 SV=1;tr|A0A087WTW0|A0A087WTW0_HUMAN E3 ubiquitin-protei	5	34	34	34	2	34	2	34	2	34	42.4	42.4	42.4	89.813	793	793;806;857;496;408	1.75	27	81	0	323.31	2.6	42.4	8772400000	1317100	8771000000	1268300	6879500000	0	116	116
A0A024R3T8	deleted		tr|A0A024R3T8|A0A024R3T8_HUMAN;sp|P09874|PARP1_HUMAN;tr|B4E0E1|B4E0E1_HUMAN;tr|B2R5W3|B2R5W3_HUMAN;tr|A0A7I2V3E1|A0A7I2V3E1_HUMAN	tr|A0A024R3T8|A0A024R3T8_HUMAN Poly [ADP-ribose] polymerase OS=Homo sapiens OX=9606 GN=PARP1 PE=3 SV=1;sp|P09874|PARP1_HUMAN Poly [ADP-ribose] polymerase 1 OS=Homo sapiens OX=9606 GN=PARP1 PE=1 SV=4;tr|B4E0E1|B4E0E1_HUMAN Poly [ADP-ribose] polymerase OS=Ho	11	25	25	25	3	25	3	25	3	25	26.8	26.8	26.8	113.08	1014	1014;1014;993;1014;971;369;308;232;250;49;100	1.93	3	39	0	128.18	3.8	26.8	986800000	6441100	980360000	6017000	777320000	3	51	54
O75367	Core histone macro-H2A.1 (Histone macroH2A1) (mH2A1) (Histone H2A.y) (H2A/y) (Medulloblastoma antigen MU-MB-50.205)	MACROH2A1 H2AFY	sp|O75367|H2AY_HUMAN;tr|A0A8I5KS04|A0A8I5KS04_HUMAN;tr|A0A8I5KRC6|A0A8I5KRC6_HUMAN;tr|Q59FH0|Q59FH0_HUMAN;tr|B4DJC3|B4DJC3_HUMAN	sp|O75367|H2AY_HUMAN Core histone macro-H2A.1 OS=Homo sapiens OX=9606 GN=MACROH2A1 PE=1 SV=5;tr|A0A8I5KS04|A0A8I5KS04_HUMAN MacroH2A.1 histone (Fragment) OS=Homo sapiens OX=9606 GN=MACROH2A1 PE=1 SV=1;tr|A0A8I5KRC6|A0A8I5KRC6_HUMAN MacroH2A.1 histone OS=Ho	7	13	13	12	3	13	3	13	2	12	40.9	40.9	36.3	39.183	369	369;322;343;192;200;199;165	1.19	21	5	0	275.61	8.1	40.9	501130000	6675900	484130000	6813500	486790000	3	23	30
P13010	X-ray repair cross-complementing protein 5 (EC 3.6.4.-) (86 kDa subunit of Ku antigen) (ATP-dependent DNA helicase 2 subunit 2) (ATP-dependent DNA helicase II 80 kDa subunit) (CTC box-binding factor 85 kDa subunit) (CTC85) (CTCBF) (DNA repair protein XRCC5) (Ku80) (Ku86) (Lupus Ku autoantigen protein p86) (Nuclear factor IV) (Thyroid-lupus autoantigen) (TLAA) (X-ray repair complementing defective…	XRCC5 G22P2	sp|P13010|XRCC5_HUMAN;tr|Q53TC2|Q53TC2_HUMAN;tr|Q53T09|Q53T09_HUMAN	sp|P13010|XRCC5_HUMAN X-ray repair cross-complementing protein 5 OS=Homo sapiens OX=9606 GN=XRCC5 PE=1 SV=3;tr|Q53TC2|Q53TC2_HUMAN Uncharacterized protein XRCC5 (Fragment) OS=Homo sapiens OX=9606 GN=XRCC5 PE=4 SV=1;tr|Q53T09|Q53T09_HUMAN Uncharacterized pr	5	16	16	16	4	16	4	16	4	16	28.8	28.8	28.8	82.704	732	732;163;568;131;19	1.84	5	26	0	163.21	4.5	28.8	397550000	10668000	376180000	11014000	298010000	6	30	39
Q08945	FACT complex subunit SSRP1 (Chromatin-specific transcription elongation factor 80 kDa subunit) (Facilitates chromatin transcription complex 80 kDa subunit) (FACT 80 kDa subunit) (FACTp80) (Facilitates chromatin transcription complex subunit SSRP1) (Recombination signal sequence recognition protein 1) (Structure-specific recognition protein 1) (hSSRP1) (T160)	SSRP1 FACT80	sp|Q08945|SSRP1_HUMAN;tr|A0A024R4Z6|A0A024R4Z6_HUMAN	sp|Q08945|SSRP1_HUMAN FACT complex subunit SSRP1 OS=Homo sapiens OX=9606 GN=SSRP1 PE=1 SV=1;tr|A0A024R4Z6|A0A024R4Z6_HUMAN FACT complex subunit SSRP1 OS=Homo sapiens OX=9606 GN=SSRP1 PE=3 SV=1	3	6	6	6	2	6	2	6	2	6	12.1	12.1	12.1	81.074	709	709;709;173	1.9	1	9	0	22.731	2.8	12.1	156460000	5173300	146640000	6116800	113500000	1	9	11
P62136	Serine/threonine-protein phosphatase PP1-alpha catalytic subunit (PP-1A) (EC 3.1.3.16)	PPP1CA PPP1A	sp|P62136|PP1A_HUMAN;tr|A0A140VJS9|A0A140VJS9_HUMAN;tr|A0A7I2V4F7|A0A7I2V4F7_HUMAN;tr|E9PMD7|E9PMD7_HUMAN	sp|P62136|PP1A_HUMAN Serine/threonine-protein phosphatase PP1-alpha catalytic subunit OS=Homo sapiens OX=9606 GN=PPP1CA PE=1 SV=1;tr|A0A140VJS9|A0A140VJS9_HUMAN Serine/threonine-protein phosphatase OS=Homo sapiens OX=9606 PE=2 SV=1;tr|A0A7I2V4F7|A0A7I2V4F7	5	13	13	2	4	13	4	13	0	2	46.7	46.7	9.7	37.512	330	330;341;335;295;36	1.05	20	1	0	309	12.7	46.7	390360000	9671500	376670000	33432000	348100000	2	20	25
P16104	Histone H2AX (H2a/x) (Histone H2A.X)	H2AX H2AFX	sp|P16104|H2AX_HUMAN;sp|Q96QV6|H2A1A_HUMAN	sp|P16104|H2AX_HUMAN Histone H2AX OS=Homo sapiens OX=9606 GN=H2AX PE=1 SV=2;sp|Q96QV6|H2A1A_HUMAN Histone H2A type 1-A OS=Homo sapiens OX=9606 GN=H2AC1 PE=1 SV=3	2	10	5	1	5	10	2	5	0	1	61.5	27.3	22.4	15.144	143	143;131	1.73	3	8	0	323.31	32.9	61.5	1584000000	84727000	1403400000	130310000	931770000	2	2	5
V9HW04	Serine/threonine-protein phosphatase (EC 3.1.3.16)	HEL-S-80p	tr|V9HW04|V9HW04_HUMAN;sp|P62140|PP1B_HUMAN;tr|A0A8V8TRH9|A0A8V8TRH9_HUMAN;tr|B7ZB67|B7ZB67_HUMAN;tr|B4DJ75|B4DJ75_HUMAN;tr|A0A8V8TQ71|A0A8V8TQ71_HUMAN;tr|H0Y3Y6|H0Y3Y6_HUMAN;tr|C9J9S3|C9J9S3_HUMAN;tr|C9JP48|C9JP48_HUMAN;tr|B4E163|B4E163_HUMAN	tr|V9HW04|V9HW04_HUMAN Serine/threonine-protein phosphatase OS=Homo sapiens OX=9606 GN=HEL-S-80p PE=2 SV=1;sp|P62140|PP1B_HUMAN Serine/threonine-protein phosphatase PP1-beta catalytic subunit OS=Homo sapiens OX=9606 GN=PPP1CB PE=1 SV=3;tr|A0A8V8TRH9|A0A8V8	11	13	4	4	5	13	2	4	2	4	45	15.9	15.9	37.186	327	327;327;368;299;299;316;207;125;138;179;92	1.22	7	2	0	9.673	16.8	45	80782000	8498100	67630000	14013000	64761000	2	6	10
A8K964	Pinin		tr|A8K964|A8K964_HUMAN;sp|Q9H307|PININ_HUMAN	tr|A8K964|A8K964_HUMAN Pinin OS=Homo sapiens OX=9606 PE=2 SV=1;sp|Q9H307|PININ_HUMAN Pinin OS=Homo sapiens OX=9606 GN=PNN PE=1 SV=5	6	9	9	9	6	7	6	7	6	7	16.2	16.2	16.2	81.541	717	717;717;470;117;124;437	1.81	4	17	0	10.904	7.8	12.8	260660000	48221000	194520000	37102000	165530000	6	7	16
Q16777	Histone H2A type 2-C (H2A-clustered histone 20) (Histone H2A-GL101) (Histone H2A/q)	H2AC20 H2AFQ HIST2H2AC	sp|Q16777|H2A2C_HUMAN;sp|Q6FI13|H2A2A_HUMAN	sp|Q16777|H2A2C_HUMAN Histone H2A type 2-C OS=Homo sapiens OX=9606 GN=H2AC20 PE=1 SV=4;sp|Q6FI13|H2A2A_HUMAN Histone H2A type 2-A OS=Homo sapiens OX=9606 GN=H2AC18 PE=1 SV=3	2	12	12	1	8	12	8	12	0	1	62	62	22.5	13.988	129	129;130	1.59	26	38	0	323.31	36.4	62	15960000000	1474200000	13379000000	2364500000	9492800000	11	34	54
B2RC06	Aurora kinase (EC 2.7.11.1)		tr|B2RC06|B2RC06_HUMAN;tr|J3QLN8|J3QLN8_HUMAN;tr|J3KT86|J3KT86_HUMAN;sp|Q96GD4|AURKB_HUMAN;tr|J3QR41|J3QR41_HUMAN;tr|J3KTD6|J3KTD6_HUMAN	tr|B2RC06|B2RC06_HUMAN Aurora kinase OS=Homo sapiens OX=9606 PE=2 SV=1;tr|J3QLN8|J3QLN8_HUMAN Aurora kinase (Fragment) OS=Homo sapiens OX=9606 GN=AURKB PE=1 SV=8;tr|J3KT86|J3KT86_HUMAN Aurora kinase (Fragment) OS=Homo sapiens OX=9606 GN=AURKB PE=1 SV=1;sp|	8	6	6	6	2	6	2	6	2	6	23.5	23.5	23.5	39.279	344	344;230;242;344;172;228;69;123	1.18	9	2	0	9.5781	7.3	23.5	63550000	5815600	50306000	12291000	43792000	2	7	13
Q9P0M6	Core histone macro-H2A.2 (Histone macroH2A2) (mH2A2)	MACROH2A2 H2AFY2	sp|Q9P0M6|H2AW_HUMAN;tr|A0A024QZP6|A0A024QZP6_HUMAN;tr|A0A7I2V412|A0A7I2V412_HUMAN;tr|A0A7I2V423|A0A7I2V423_HUMAN;tr|Q9HA11|Q9HA11_HUMAN;tr|A0A7I2YQD6|A0A7I2YQD6_HUMAN;tr|Q5SQT3|Q5SQT3_HUMAN;tr|A0A7I2V633|A0A7I2V633_HUMAN	sp|Q9P0M6|H2AW_HUMAN Core histone macro-H2A.2 OS=Homo sapiens OX=9606 GN=MACROH2A2 PE=1 SV=3;tr|A0A024QZP6|A0A024QZP6_HUMAN Core histone macro-H2A OS=Homo sapiens OX=9606 GN=H2AFY2 PE=4 SV=1;tr|A0A7I2V412|A0A7I2V412_HUMAN MacroH2A.2 histone OS=Homo sapiens	17	6	5	5	3	6	2	5	2	5	21.2	16.7	16.7	40.058	372	372;372;335;342;280;270;242;48;242;196;80;71;218;65;81;79;75	1.57	6	8	0	12.842	12.6	21.2	44599000	2650300	41949000	8003200	28440000	1	11	12
Q5VXN0	Ribosome production factor 2 homolog (Ribosome biogenesis protein RPF2 homolog)	RPF2	tr|Q5VXN0|Q5VXN0_HUMAN;tr|A8K800|A8K800_HUMAN;sp|Q9H7B2|RPF2_HUMAN;tr|B4DWS5|B4DWS5_HUMAN	tr|Q5VXN0|Q5VXN0_HUMAN Ribosome production factor 2 homolog (Fragment) OS=Homo sapiens OX=9606 GN=RPF2 PE=1 SV=1;tr|A8K800|A8K800_HUMAN Ribosome production factor 2 homolog OS=Homo sapiens OX=9606 PE=2 SV=1;sp|Q9H7B2|RPF2_HUMAN Ribosome production factor 2	4	3	3	3	3	3	3	3	3	3	19.2	19.2	19.2	24.605	214	214;306;306;251	1	6		0	19.974	19.2	19.2	70090000	13446000	56644000	16877000	58732000	3	3	6
B2R4R0	Histone H4	HIST1H4L HIST1H4J	tr|B2R4R0|B2R4R0_HUMAN;sp|P62805|H4_HUMAN;tr|Q0VAS5|Q0VAS5_HUMAN	tr|B2R4R0|B2R4R0_HUMAN Histone H4 OS=Homo sapiens OX=9606 GN=HIST1H4J PE=2 SV=1;sp|P62805|H4_HUMAN Histone H4 OS=Homo sapiens OX=9606 GN=H4C1 PE=1 SV=2;tr|Q0VAS5|Q0VAS5_HUMAN Histone H4 OS=Homo sapiens OX=9606 GN=HIST1H4H PE=1 SV=1	4	17	17	17	14	17	14	17	14	17	66	66	66	11.367	103	103;103;103;43	1.69	37	84	0	112.42	58.3	66	5735100000	513850000	4913400000	1010500000	3199700000	16	30	59
P11387	DNA topoisomerase 1 (EC 5.6.2.1) (DNA topoisomerase I)	TOP1	sp|P11387|TOP1_HUMAN;tr|B9EG90|B9EG90_HUMAN;tr|A0A7P0T852|A0A7P0T852_HUMAN	sp|P11387|TOP1_HUMAN DNA topoisomerase 1 OS=Homo sapiens OX=9606 GN=TOP1 PE=1 SV=2;tr|B9EG90|B9EG90_HUMAN DNA topoisomerase I OS=Homo sapiens OX=9606 GN=TOP1 PE=2 SV=1;tr|A0A7P0T852|A0A7P0T852_HUMAN DNA topoisomerase I OS=Homo sapiens OX=9606 GN=TOP1 PE=1	16	6	6	6	4	6	4	6	4	6	8.4	8.4	8.4	90.725	765	765;765;296;176;376;477;503;503;601;601;601;601;164;165;204;291	2		11	0	11.629	4.7	8.4	59845000	11794000	48052000	12219000	37220000	3	7	10
Q59EM9	Ubiquitin C variant		tr|Q59EM9|Q59EM9_HUMAN;sp|P62987|RL40_HUMAN;tr|Q66K58|Q66K58_HUMAN;tr|F5GXK7|F5GXK7_HUMAN;tr|J3QKN0|J3QKN0_HUMAN;sp|P0CG47|UBB_HUMAN;tr|Q5PY61|Q5PY61_HUMAN;tr|Q5U5U6|Q5U5U6_HUMAN;tr|Q9UFQ0|Q9UFQ0_HUMAN;tr|Q96C32|Q96C32_HUMAN;tr|Q96MH4|Q96MH4_HUMAN;tr|L8B4I8|L8B4I8_HUMAN;tr|Q96H31|Q96H31_HUMAN;tr|L8B4R0|L8B4R0_HUMAN;tr|A8K674|A8K674_HUMAN;tr|L8B4J3|L8B4J3_HUMAN;tr|L8B4Z6|L8B4Z6_HUMAN;sp|P0CG48|UBC…	tr|Q59EM9|Q59EM9_HUMAN Ubiquitin C variant (Fragment) OS=Homo sapiens OX=9606 PE=1 SV=1;sp|P62987|RL40_HUMAN Ubiquitin-ribosomal protein eL40 fusion protein OS=Homo sapiens OX=9606 GN=UBA52 PE=1 SV=2;tr|Q66K58|Q66K58_HUMAN Ubiquitin-like domain-containing	42	8	8	8	4	6	4	6	4	6	70.5	70.5	70.5	147.33	1309	1309;128;698;169;206;229;229;229;239;305;388;533;546;609;609;685;685;685;685;160;156;156;134;156;93;106;122;155;533;128;136;149;153;153;145;138;121;114;95;63;61;43	1.36	23	13	0	323.31	58.8	65.3	925120000	40810000	170050000	56956000	146410000	4	9	22
V9GYP5	Uncharacterized protein		tr|V9GYP5|V9GYP5_HUMAN;tr|B4DQC7|B4DQC7_HUMAN;tr|A0A087WWQ2|A0A087WWQ2_HUMAN;tr|A8K6D2|A8K6D2_HUMAN;sp|Q92979|NEP1_HUMAN;tr|B4DP65|B4DP65_HUMAN	tr|V9GYP5|V9GYP5_HUMAN Uncharacterized protein (Fragment) OS=Homo sapiens OX=9606 PE=1 SV=2;tr|B4DQC7|B4DQC7_HUMAN cDNA FLJ60792, highly similar to Probable ribosome biogenesis protein NEP1 OS=Homo sapiens OX=9606 PE=2 SV=1;tr|A0A087WWQ2|A0A087WWQ2_HUMAN U	8	5	5	5	4	5	4	5	4	5	32.7	32.7	32.7	23.79	217	217;222;223;244;244;141;81;149	1.25	9	3	0	21.673	26.3	32.7	208650000	51251000	151860000	52409000	131900000	4	5	12
Q71DI3	Histone H3.2 (H3-clustered histone 13) (H3-clustered histone 14) (H3-clustered histone 15) (Histone H3/m) (Histone H3/o)	H3C15 HIST2H3A; H3C14 H3F2 H3FM HIST2H3C; H3C13 HIST2H3D	sp|Q71DI3|H32_HUMAN	sp|Q71DI3|H32_HUMAN Histone H3.2 OS=Homo sapiens OX=9606 GN=H3C15 PE=1 SV=3	1	10	10	2	5	9	5	9	1	2	56.6	56.6	24.3	15.388	136	136	1.67	13	26	0	323.31	44.1	49.3	372440000	73414000	260510000	84617000	212140000	2	5	8
Q6I9V5	ADP/ATP translocase (ADP,ATP carrier protein)	SLC25A6 hCG_1746794	tr|Q6I9V5|Q6I9V5_HUMAN;sp|P12236|ADT3_HUMAN;tr|Q59EI9|Q59EI9_HUMAN;tr|V9GYG0|V9GYG0_HUMAN;tr|A8K787|A8K787_HUMAN;tr|A0A0S2Z3H3|A0A0S2Z3H3_HUMAN;sp|P12235|ADT1_HUMAN	tr|Q6I9V5|Q6I9V5_HUMAN ADP/ATP translocase OS=Homo sapiens OX=9606 GN=SLC25A6 PE=2 SV=1;sp|P12236|ADT3_HUMAN ADP/ATP translocase 3 OS=Homo sapiens OX=9606 GN=SLC25A6 PE=1 SV=4;tr|Q59EI9|Q59EI9_HUMAN ADP/ATP translocase (Fragment) OS=Homo sapiens OX=9606 PE	9	9	9	4	6	9	6	9	2	4	24.8	24.8	13.4	32.866	298	298;298;323;208;298;298;298;261;176	1.27	24	9	0	17.386	20.5	24.8	252580000	44034000	151710000	67294000	159800000	3	7	19
A0A024QZK8	deleted		tr|A0A024QZK8|A0A024QZK8_HUMAN;sp|P31942|HNRH3_HUMAN;tr|Q53F48|Q53F48_HUMAN;tr|A0A024QZP1|A0A024QZP1_HUMAN;tr|B4DHY1|B4DHY1_HUMAN	tr|A0A024QZK8|A0A024QZK8_HUMAN Heterogeneous nuclear ribonucleoprotein H3 (2H9), isoform CRA_a OS=Homo sapiens OX=9606 GN=HNRPH3 PE=4 SV=1;sp|P31942|HNRH3_HUMAN Heterogeneous nuclear ribonucleoprotein H3 OS=Homo sapiens OX=9606 GN=HNRNPH3 PE=1 SV=2;tr|Q53F	5	6	6	6	5	6	5	6	5	6	27.5	27.5	27.5	36.926	346	346;346;346;215;238	1.2	20	5	0	323.31	19.9	27.5	231840000	41594000	148650000	54812000	122440000	5	12	25
Q4G0D9	BOP1 protein	BOP1	tr|Q4G0D9|Q4G0D9_HUMAN;tr|B4DEN9|B4DEN9_HUMAN;tr|B2RDN4|B2RDN4_HUMAN;tr|A8K3R2|A8K3R2_HUMAN;sp|Q14137|BOP1_HUMAN;tr|Q6DKJ9|Q6DKJ9_HUMAN	tr|Q4G0D9|Q4G0D9_HUMAN BOP1 protein (Fragment) OS=Homo sapiens OX=9606 GN=BOP1 PE=2 SV=1;tr|B4DEN9|B4DEN9_HUMAN Ribosome biogenesis protein BOP1 OS=Homo sapiens OX=9606 GN=BOP1 PE=2 SV=1;tr|B2RDN4|B2RDN4_HUMAN Ribosome biogenesis protein BOP1 OS=Homo sapie	7	4	4	4	4	3	4	3	4	3	13.1	13.1	13.1	64.08	567	567;634;746;746;746;521;217	2		9	0	18.465	13.1	10.2	61330000	18660000	42670000	15968000	35397000	7	7	14
P68371	Tubulin beta-4B chain (Tubulin beta-2 chain) (Tubulin beta-2C chain)	TUBB4B TUBB2C	sp|P68371|TBB4B_HUMAN;tr|Q8IZ29|Q8IZ29_HUMAN;tr|Q8N6N5|Q8N6N5_HUMAN;tr|Q8IWP6|Q8IWP6_HUMAN;tr|B3KML9|B3KML9_HUMAN;sp|P04350|TBB4A_HUMAN;tr|Q96HX0|Q96HX0_HUMAN;tr|B4DE77|B4DE77_HUMAN;tr|B4DJ43|B4DJ43_HUMAN	sp|P68371|TBB4B_HUMAN Tubulin beta-4B chain OS=Homo sapiens OX=9606 GN=TUBB4B PE=1 SV=1;tr|Q8IZ29|Q8IZ29_HUMAN Tubulin beta chain OS=Homo sapiens OX=9606 GN=TUBB2C PE=2 SV=1;tr|Q8N6N5|Q8N6N5_HUMAN Tubulin beta chain OS=Homo sapiens OX=9606 GN=TUBB2C PE=2 S	29	17	6	3	12	13	3	3	3	3	47.6	17.3	9.9	49.83	445	445;445;445;445;397;444;227;409;362;236;444;155;444;410;193;434;407;451;103;167;160;157;144;110;109;107;536;104;119	1.47	10	9	0	34.475	34.4	37.1	93557000	13250000	32731000	15151000	32939000	6	3	16
B4DP15	cDNA FLJ51014, highly similar to WD repeat protein 46		tr|B4DP15|B4DP15_HUMAN;tr|A0A1U9X8W1|A0A1U9X8W1_HUMAN;tr|A0A1U9X8U7|A0A1U9X8U7_HUMAN;tr|A0A1U9X8U3|A0A1U9X8U3_HUMAN;tr|B4DNI0|B4DNI0_HUMAN;tr|B0UZZ8|B0UZZ8_HUMAN;sp|O15213|WDR46_HUMAN;tr|H0Y6G3|H0Y6G3_HUMAN;tr|A0A140T9L0|A0A140T9L0_HUMAN;tr|A0A0G2JJL1|A0A0G2JJL1_HUMAN;tr|A8K9A1|A8K9A1_HUMAN;tr|A8K806|A8K806_HUMAN	tr|B4DP15|B4DP15_HUMAN cDNA FLJ51014, highly similar to WD repeat protein 46 OS=Homo sapiens OX=9606 PE=2 SV=1;tr|A0A1U9X8W1|A0A1U9X8W1_HUMAN WDR46 OS=Homo sapiens OX=9606 PE=4 SV=1;tr|A0A1U9X8U7|A0A1U9X8U7_HUMAN WDR46 OS=Homo sapiens OX=9606 PE=4 SV=1;tr|	12	6	6	6	4	3	4	3	4	3	17.3	17.3	17.3	61.764	556	556;556;556;556;563;610;610;322;322;322;610;610	1.64	4	7	0	18.692	11.7	9	32082000	7759000	9484400	4515900	9747700	4	3	14
O43818	U3 small nucleolar RNA-interacting protein 2 (RRP9 homolog) (U3 small nucleolar ribonucleoprotein-associated 55 kDa protein) (U3 snoRNP-associated 55 kDa protein) (U3-55K)	RRP9 RNU3IP2 U355K	sp|O43818|U3IP2_HUMAN	sp|O43818|U3IP2_HUMAN U3 small nucleolar RNA-interacting protein 2 OS=Homo sapiens OX=9606 GN=RRP9 PE=1 SV=1	1	2	2	2	2	2	2	2	2	2	8.4	8.4	8.4	51.84	475	475	1.8	1	4	0	4.9037	8.4	8.4	36058000	7909800	18459000	7164400	14908000	4	3	9
Q9UNE7	E3 ubiquitin-protein ligase CHIP (EC 2.3.2.27) (Antigen NY-CO-7) (CLL-associated antigen KW-8) (Carboxy terminus of Hsp70-interacting protein) (RING-type E3 ubiquitin transferase CHIP) (STIP1 homology and U box-containing protein 1)	STUB1	sp|Q9UNE7|CHIP_HUMAN	sp|Q9UNE7|CHIP_HUMAN E3 ubiquitin-protein ligase CHIP OS=Homo sapiens OX=9606 GN=STUB1 PE=1 SV=2	6	3	3	3	0	3	0	3	0	3	9	9	9	34.856	345	345;378;414;454;454;694	2		3	0	9.1099	0	9	22414000	0	22414000	0	18047000	0	3	3
O94832	Unconventional myosin-Id	MYO1D KIAA0727	sp|O94832|MYO1D_HUMAN;tr|J3QRN6|J3QRN6_HUMAN;tr|Q7Z3N6|Q7Z3N6_HUMAN;tr|K7EIG7|K7EIG7_HUMAN	sp|O94832|MYO1D_HUMAN Unconventional myosin-Id OS=Homo sapiens OX=9606 GN=MYO1D PE=1 SV=2;tr|J3QRN6|J3QRN6_HUMAN Myosin ID OS=Homo sapiens OX=9606 GN=MYO1D PE=1 SV=1;tr|Q7Z3N6|Q7Z3N6_HUMAN Uncharacterized protein DKFZp686A01173 (Fragment) OS=Homo sapiens O	6	15	15	15	0	15	0	15	0	15	18.8	18.8	18.8	116.2	1006	1006;961;917;918;436;163	2		16	0	72.253	0	18.8	139590000	0	139590000	0	112390000	0	20	20
Q9Y5B9	FACT complex subunit SPT16 (Chromatin-specific transcription elongation factor 140 kDa subunit) (FACT 140 kDa subunit) (FACTp140) (Facilitates chromatin transcription complex subunit SPT16) (hSPT16)	SUPT16H FACT140 FACTP140	sp|Q9Y5B9|SP16H_HUMAN	sp|Q9Y5B9|SP16H_HUMAN FACT complex subunit SPT16 OS=Homo sapiens OX=9606 GN=SUPT16H PE=1 SV=1	5	15	15	15	2	15	2	15	2	15	18.1	18.1	18.1	119.91	1047	1047;398;66;81;83	2		18	0	50.934	2.8	18.1	191590000	1013500	190570000	0	147510000	2	21	23
B2RDN9	cDNA, FLJ96699, highly similar to Homo sapiens thyroid autoantigen 70kDa (Ku antigen) (G22P1), mRNA		tr|B2RDN9|B2RDN9_HUMAN;tr|A0A024R1N4|A0A024R1N4_HUMAN;sp|P12956|XRCC6_HUMAN;tr|B1AHC9|B1AHC9_HUMAN;tr|B4DE32|B4DE32_HUMAN;tr|B4E356|B4E356_HUMAN	tr|B2RDN9|B2RDN9_HUMAN cDNA, FLJ96699, highly similar to Homo sapiens thyroid autoantigen 70kDa (Ku antigen) (G22P1), mRNA OS=Homo sapiens OX=9606 PE=2 SV=1;tr|A0A024R1N4|A0A024R1N4_HUMAN X-ray repair complementing defective repair in Chinese hamster cells	7	14	14	14	2	14	2	14	2	14	26.9	26.9	26.9	69.784	609	609;609;609;559;559;476;227	1.77	5	17	0	80.233	3.8	26.9	577690000	1798500	571350000	0	460710000	2	22	27
F5H6E2	Myosin IC	MYO1C	tr|F5H6E2|F5H6E2_HUMAN;tr|B7Z3E5|B7Z3E5_HUMAN;sp|O00159|MYO1C_HUMAN;tr|D3DTH7|D3DTH7_HUMAN;tr|B7Z9C0|B7Z9C0_HUMAN	tr|F5H6E2|F5H6E2_HUMAN Myosin IC OS=Homo sapiens OX=9606 GN=MYO1C PE=1 SV=1;tr|B7Z3E5|B7Z3E5_HUMAN cDNA FLJ53573, highly similar to Myosin Ic OS=Homo sapiens OX=9606 PE=2 SV=1;sp|O00159|MYO1C_HUMAN Unconventional myosin-Ic OS=Homo sapiens OX=9606 GN=MYO1C	8	13	13	13	0	13	0	13	0	13	15.8	15.8	15.8	118.99	1039	1039;1039;1063;862;805;137;168;170	2		14	0	132.42	0	15.8	150560000	0	150560000	0	118160000	0	22	22
E9PDF6	Myosin IB	MYO1B	tr|E9PDF6|E9PDF6_HUMAN;tr|B0I1S9|B0I1S9_HUMAN;sp|O43795|MYO1B_HUMAN	tr|E9PDF6|E9PDF6_HUMAN Myosin IB OS=Homo sapiens OX=9606 GN=MYO1B PE=1 SV=1;tr|B0I1S9|B0I1S9_HUMAN MYO1B variant protein OS=Homo sapiens OX=9606 GN=MYO1B PE=2 SV=1;sp|O43795|MYO1B_HUMAN Unconventional myosin-Ib OS=Homo sapiens OX=9606 GN=MYO1B PE=1 SV=3	16	13	13	13	0	13	0	13	0	13	17.1	17.1	17.1	128.48	1107	1107;1136;1136;381;192;149;163;303;307;1043;1043;34;90;189;688;881	2		14	0	92.794	0	17.1	159660000	0	159660000	0	126490000	0	22	22
A0A0A0MRM8	Unconventional myosin-VI (Unconventional myosin-6)	MYO6	tr|A0A0A0MRM8|A0A0A0MRM8_HUMAN;tr|A0A1Y0BRN0|A0A1Y0BRN0_HUMAN;tr|A0A1Y0BRN3|A0A1Y0BRN3_HUMAN;tr|A0A590UJ40|A0A590UJ40_HUMAN;sp|Q9UM54|MYO6_HUMAN;tr|A0A590UKB0|A0A590UKB0_HUMAN;tr|A0A590UJ75|A0A590UJ75_HUMAN;tr|A0A0D9SGC1|A0A0D9SGC1_HUMAN;tr|A0A590UK22|A0A590UK22_HUMAN;tr|A0A590UK86|A0A590UK86_HUMAN;tr|A0A590UK71|A0A590UK71_HUMAN;tr|A0A5F9ZI03|A0A5F9ZI03_HUMAN;tr|A0A590UJY4|A0A590UJY4_HUMAN	tr|A0A0A0MRM8|A0A0A0MRM8_HUMAN Unconventional myosin-VI OS=Homo sapiens OX=9606 GN=MYO6 PE=1 SV=1;tr|A0A1Y0BRN0|A0A1Y0BRN0_HUMAN Unconventional myosin-VI OS=Homo sapiens OX=9606 GN=Myo6-008 PE=2 SV=1;tr|A0A1Y0BRN3|A0A1Y0BRN3_HUMAN Unconventional myosin-VI	15	11	11	11	0	11	0	11	0	11	11.6	11.6	11.6	145.01	1253	1253;1272;1285;1294;1294;924;926;962;878;690;634;661;664;87;174	1.92	1	12	0	27.175	0	11.6	80092000	0	78792000	0	63439000	0	16	18
Q96C19	EF-hand domain-containing protein D2 (Swiprosin-1)	EFHD2 SWS1	sp|Q96C19|EFHD2_HUMAN;tr|A0A024QZ77|A0A024QZ77_HUMAN;tr|H0Y4Y4|H0Y4Y4_HUMAN	sp|Q96C19|EFHD2_HUMAN EF-hand domain-containing protein D2 OS=Homo sapiens OX=9606 GN=EFHD2 PE=1 SV=1;tr|A0A024QZ77|A0A024QZ77_HUMAN EF-hand domain family, member D2, isoform CRA_a OS=Homo sapiens OX=9606 GN=EFHD2 PE=2 SV=1;tr|H0Y4Y4|H0Y4Y4_HUMAN EF-hand d	3	10	10	9	0	9	0	9	0	9	35	35	29.6	26.697	240	240;240;179	1	13		0	73.995	0	29.6	76032000	0	76032000	0	76032000	0	8	8
B7ZAX9	cDNA, FLJ79343, highly similar to SWI/SNF-related matrix-associated actin-dependent regulator of chromatin subfamily A member 5		tr|B7ZAX9|B7ZAX9_HUMAN;tr|B4DZC0|B4DZC0_HUMAN;sp|O60264|SMCA5_HUMAN;tr|D7EZH4|D7EZH4_HUMAN;tr|Q86UA8|Q86UA8_HUMAN;sp|P28370|SMCA1_HUMAN;tr|A0A0A0MRP6|A0A0A0MRP6_HUMAN;tr|B7ZLQ5|B7ZLQ5_HUMAN	tr|B7ZAX9|B7ZAX9_HUMAN cDNA, FLJ79343, highly similar to SWI/SNF-related matrix-associated actin-dependent regulator of chromatin subfamily A member 5 OS=Homo sapiens OX=9606 PE=2 SV=1;tr|B4DZC0|B4DZC0_HUMAN cDNA FLJ51771, highly similar to SWI/SNF-related	9	7	7	7	0	7	0	7	0	7	4.9	4.9	4.9	116.77	995	995;995;1052;776;965;1054;1058;1070;367	2		7	0	7.2723	0	4.9	20306000	0	20306000	0	16349000	0	8	8
P11388	DNA topoisomerase 2-alpha (EC 5.6.2.2) (DNA topoisomerase II, alpha isozyme)	TOP2A TOP2	sp|P11388|TOP2A_HUMAN;tr|A0A4D6UXC9|A0A4D6UXC9_HUMAN	sp|P11388|TOP2A_HUMAN DNA topoisomerase 2-alpha OS=Homo sapiens OX=9606 GN=TOP2A PE=1 SV=3;tr|A0A4D6UXC9|A0A4D6UXC9_HUMAN DNA topoisomerase 2 OS=Homo sapiens OX=9606 GN=TOP2A PE=2 SV=1	3	9	9	7	1	9	1	9	0	7	7.1	7.1	5.4	174.38	1531	1531;786;147	2		11	0	34.164	0.8	7.1	102980000	0	102980000	0	82914000	1	14	15
Q4VCS5	Angiomotin	AMOT KIAA1071	sp|Q4VCS5|AMOT_HUMAN;tr|A2BDD9|A2BDD9_HUMAN;tr|E7ERM3|E7ERM3_HUMAN;tr|A6NP16|A6NP16_HUMAN	sp|Q4VCS5|AMOT_HUMAN Angiomotin OS=Homo sapiens OX=9606 GN=AMOT PE=1 SV=1;tr|A2BDD9|A2BDD9_HUMAN AMOT protein OS=Homo sapiens OX=9606 GN=AMOT PE=2 SV=1;tr|E7ERM3|E7ERM3_HUMAN Angiomotin OS=Homo sapiens OX=9606 GN=AMOT PE=1 SV=1;tr|A6NP16|A6NP16_HUMAN Angio	5	8	8	7	1	8	1	8	1	7	10.8	10.8	9.9	118.08	1084	1084;676;852;597;235	1.91	1	10	0	18.558	1.3	10.8	68696000	771130	66580000	0	53607000	0	14	16
A0A8V8TL71	Actinin alpha 4	ACTN4	tr|A0A8V8TL71|A0A8V8TL71_HUMAN;sp|O43707|ACTN4_HUMAN;tr|A0A0S2Z3G9|A0A0S2Z3G9_HUMAN;tr|F5GXS2|F5GXS2_HUMAN;tr|H7C144|H7C144_HUMAN;tr|B4DSX0|B4DSX0_HUMAN;tr|B4E337|B4E337_HUMAN;tr|Q96BG6|Q96BG6_HUMAN	tr|A0A8V8TL71|A0A8V8TL71_HUMAN Actinin alpha 4 OS=Homo sapiens OX=9606 GN=ACTN4 PE=1 SV=1;sp|O43707|ACTN4_HUMAN Alpha-actinin-4 OS=Homo sapiens OX=9606 GN=ACTN4 PE=1 SV=2;tr|A0A0S2Z3G9|A0A0S2Z3G9_HUMAN Actinin alpha 4 isoform 1 (Fragment) OS=Homo sapiens O	30	10	10	6	0	10	0	10	0	6	18.1	18.1	11.6	99.811	864	864;911;911;911;906;416;562;634;348;894;944;944;901;901;126;863;858;311;284;263;182;163;131;152;133;2002;2002;2564;2564;2564	2		12	0	68.887	0	18.1	188120000	0	188120000	0	151470000	0	13	13
U3KQK0	Histone H2B	H2BC15 HIST1H2BN hCG_1743059	tr|U3KQK0|U3KQK0_HUMAN;sp|Q99879|H2B1M_HUMAN;tr|B4DR52|B4DR52_HUMAN;tr|I6L9F7|I6L9F7_HUMAN;sp|O60814|H2B1K_HUMAN;tr|B2R4S9|B2R4S9_HUMAN;tr|A0A024RCL8|A0A024RCL8_HUMAN;tr|A0A024QZZ7|A0A024QZZ7_HUMAN;tr|A0A024RCJ9|A0A024RCJ9_HUMAN;sp|Q99877|H2B1N_HUMAN;sp|Q93079|H2B1H_HUMAN;sp|Q5QNW6|H2B2F_HUMAN;sp|P62807|H2B1C_HUMAN;sp|P58876|H2B1D_HUMAN;sp|P57053|H2BFS_HUMAN;tr|A8K9J7|A8K9J7_HUMAN;sp|Q99880|H2B1L…	tr|U3KQK0|U3KQK0_HUMAN Histone H2B OS=Homo sapiens OX=9606 GN=H2BC15 PE=1 SV=1;sp|Q99879|H2B1M_HUMAN Histone H2B type 1-M OS=Homo sapiens OX=9606 GN=H2BC14 PE=1 SV=3;tr|B4DR52|B4DR52_HUMAN Histone H2B OS=Homo sapiens OX=9606 PE=1 SV=1;tr|I6L9F7|I6L9F7_HUMA	19	18	6	6	9	18	2	6	2	6	49.4	15.7	15.7	18.804	166	166;126;166;138;126;126;126;126;126;126;126;126;126;126;126;126;126;126;127	1.67	10	20	0	8.3169	35.5	49.4	1105100000	79322000	948330000	0	767520000	3	4	9
A0A024R1N1	deleted		tr|A0A024R1N1|A0A024R1N1_HUMAN;sp|P35579|MYH9_HUMAN;tr|A0A8I5KWT8|A0A8I5KWT8_HUMAN;tr|Q86XU5|Q86XU5_HUMAN;tr|B4E3S1|B4E3S1_HUMAN	tr|A0A024R1N1|A0A024R1N1_HUMAN Myosin, heavy polypeptide 9, non-muscle, isoform CRA_a OS=Homo sapiens OX=9606 GN=MYH9 PE=3 SV=1;sp|P35579|MYH9_HUMAN Myosin-9 OS=Homo sapiens OX=9606 GN=MYH9 PE=1 SV=4;tr|A0A8I5KWT8|A0A8I5KWT8_HUMAN Myosin heavy chain 9 OS=H	11	24	24	6	1	24	1	24	0	6	13.3	13.3	3.1	226.53	1960	1960;1960;1981;1374;964;563;208;37;207;218;224	2		31	0	323.31	0.5	13.3	455260000	285410	454970000	0	354190000	0	39	39
P35580	Myosin-10 (Cellular myosin heavy chain, type B) (Myosin heavy chain 10) (Myosin heavy chain, non-muscle IIb) (Non-muscle myosin heavy chain B) (NMMHC-B) (Non-muscle myosin heavy chain IIb) (NMMHC II-b) (NMMHC-IIB)	MYH10	sp|P35580|MYH10_HUMAN;tr|A0A8I5KZ38|A0A8I5KZ38_HUMAN	sp|P35580|MYH10_HUMAN Myosin-10 OS=Homo sapiens OX=9606 GN=MYH10 PE=1 SV=3;tr|A0A8I5KZ38|A0A8I5KZ38_HUMAN Myosin heavy chain 10 OS=Homo sapiens OX=9606 GN=MYH10 PE=1 SV=1	2	11	6	6	0	11	0	6	0	6	6.2	3.1	3.1	229	1976	1976;1986	2		7	0	20.887	0	6.2	77834000	0	77834000	0	62668000	0	8	8
A8K3S0	cDNA FLJ76127, highly similar to Homo sapiens replication factor C (activator 1) 5, 36.5kDa (RFC5), transcript variant 1, mRNA		tr|A8K3S0|A8K3S0_HUMAN;sp|P40937|RFC5_HUMAN;tr|Q59GW7|Q59GW7_HUMAN;tr|Q6LES9|Q6LES9_HUMAN;tr|A8K4Z2|A8K4Z2_HUMAN	tr|A8K3S0|A8K3S0_HUMAN cDNA FLJ76127, highly similar to Homo sapiens replication factor C (activator 1) 5, 36.5kDa (RFC5), transcript variant 1, mRNA OS=Homo sapiens OX=9606 PE=2 SV=1;sp|P40937|RFC5_HUMAN Replication factor C subunit 5 OS=Homo sapiens OX=9	10	6	6	6	0	6	0	6	0	6	30.6	30.6	30.6	38.466	340	340;340;351;340;255;63;104;104;139;99	1.12	7	1	0	36.334	0	30.6	54609000	0	52193000	0	52193000	0	8	8
Q53GE2	F-actin-capping protein subunit alpha		tr|Q53GE2|Q53GE2_HUMAN;tr|Q53GC7|Q53GC7_HUMAN;tr|A4D0V4|A4D0V4_HUMAN;sp|P47755|CAZA2_HUMAN;tr|F8W9N7|F8W9N7_HUMAN;tr|B4DE01|B4DE01_HUMAN	tr|Q53GE2|Q53GE2_HUMAN F-actin-capping protein subunit alpha (Fragment) OS=Homo sapiens OX=9606 PE=2 SV=1;tr|Q53GC7|Q53GC7_HUMAN F-actin-capping protein subunit alpha (Fragment) OS=Homo sapiens OX=9606 PE=2 SV=1;tr|A4D0V4|A4D0V4_HUMAN F-actin-capping prote	7	7	7	6	0	7	0	7	0	6	41.3	41.3	35.3	32.967	286	286;286;286;286;174;209;146	1.11	8	1	0	35.443	0	41.3	96224000	0	94612000	0	94612000	0	14	14
B2R7T8	F-actin-capping protein subunit beta		tr|B2R7T8|B2R7T8_HUMAN;tr|A0A384MR50|A0A384MR50_HUMAN;sp|P47756|CAPZB_HUMAN;tr|B1AK88|B1AK88_HUMAN;tr|B4DWA6|B4DWA6_HUMAN;tr|B1AK87|B1AK87_HUMAN;tr|B1AK85|B1AK85_HUMAN;tr|A0A6I8PRV6|A0A6I8PRV6_HUMAN	tr|B2R7T8|B2R7T8_HUMAN F-actin-capping protein subunit beta OS=Homo sapiens OX=9606 PE=2 SV=1;tr|A0A384MR50|A0A384MR50_HUMAN F-actin-capping protein subunit beta OS=Homo sapiens OX=9606 PE=2 SV=1;sp|P47756|CAPZB_HUMAN F-actin-capping protein subunit beta O	9	6	6	6	1	6	1	6	1	6	27.6	27.6	27.6	30.656	272	272;272;272;301;335;244;260;59;80	1.08	11	1	0	13.124	5.1	27.6	35881000	0	35881000	0	32526000	0	9	9
Q16531	DNA damage-binding protein 1 (DDB p127 subunit) (DNA damage-binding protein a) (DDBa) (Damage-specific DNA-binding protein 1) (HBV X-associated protein 1) (XAP-1) (UV-damaged DNA-binding factor) (UV-damaged DNA-binding protein 1) (UV-DDB 1) (XPE-binding factor) (XPE-BF) (Xeroderma pigmentosum group E-complementing protein) (XPCe)	DDB1 XAP1	sp|Q16531|DDB1_HUMAN;tr|A0A7P0Z4B9|A0A7P0Z4B9_HUMAN;tr|F5GY55|F5GY55_HUMAN;tr|B7Z2A1|B7Z2A1_HUMAN;tr|B4DZP5|B4DZP5_HUMAN;tr|A0A7P0Z3Z5|A0A7P0Z3Z5_HUMAN;tr|A0A7P0T870|A0A7P0T870_HUMAN;tr|A0A7P0T965|A0A7P0T965_HUMAN;tr|A0A7P0TAK7|A0A7P0TAK7_HUMAN;tr|A0A7P0TB30|A0A7P0TB30_HUMAN;tr|B4DSA8|B4DSA8_HUMAN	sp|Q16531|DDB1_HUMAN DNA damage-binding protein 1 OS=Homo sapiens OX=9606 GN=DDB1 PE=1 SV=1;tr|A0A7P0Z4B9|A0A7P0Z4B9_HUMAN DNA damage-binding protein 1 OS=Homo sapiens OX=9606 GN=DDB1 PE=1 SV=1;tr|F5GY55|F5GY55_HUMAN DNA damage-binding protein 1 OS=Homo sa	17	6	6	6	1	6	1	6	1	6	7.6	7.6	7.6	126.97	1140	1140;1107;1092;1092;826;1069;1066;1061;1084;1027;1009;146;217;370;165;162;78	2		7	0	25.59	2.6	7.6	40488000	1415200	39073000	0	31459000	2	6	8
Q16643	Drebrin (Developmentally-regulated brain protein)	DBN1 D0S117E	sp|Q16643|DREB_HUMAN;tr|A0A2Z6ATB6|A0A2Z6ATB6_HUMAN;tr|D6R9W4|D6R9W4_HUMAN;tr|D6RFI1|D6RFI1_HUMAN;tr|B3KSQ7|B3KSQ7_HUMAN	sp|Q16643|DREB_HUMAN Drebrin OS=Homo sapiens OX=9606 GN=DBN1 PE=1 SV=4;tr|A0A2Z6ATB6|A0A2Z6ATB6_HUMAN Drebrin A OS=Homo sapiens OX=9606 GN=DBN1 PE=2 SV=1;tr|D6R9W4|D6R9W4_HUMAN Drebrin 1 (Fragment) OS=Homo sapiens OX=9606 GN=DBN1 PE=1 SV=1;tr|D6RFI1|D6RFI1	7	6	6	6	0	6	0	6	0	6	12	12	12	71.428	649	649;695;317;124;599;381;391	1.7	3	7	0	106.69	0	12	153310000	0	153310000	0	122340000	0	10	10
Q86V81	THO complex subunit 4 (Tho4) (Ally of AML-1 and LEF-1) (Aly/REF export factor) (Transcriptional coactivator Aly/REF) (bZIP-enhancing factor BEF)	ALYREF ALY BEF THOC4	sp|Q86V81|THOC4_HUMAN;tr|E9PB61|E9PB61_HUMAN	sp|Q86V81|THOC4_HUMAN THO complex subunit 4 OS=Homo sapiens OX=9606 GN=ALYREF PE=1 SV=3;tr|E9PB61|E9PB61_HUMAN Aly/REF export factor OS=Homo sapiens OX=9606 GN=ALYREF PE=1 SV=1	2	7	7	7	1	6	1	6	1	6	31.5	31.5	31.5	26.888	257	257;264	1.25	9	3	0	38.552	4.3	31.1	107860000	31430000	53301000	0	53301000	1	12	16
Q86W42	THO complex subunit 6 homolog (Functional spliceosome-associated protein 35) (fSAP35) (WD repeat-containing protein 58)	THOC6 WDR58 PSEC0006	sp|Q86W42|THOC6_HUMAN	sp|Q86W42|THOC6_HUMAN THO complex subunit 6 homolog OS=Homo sapiens OX=9606 GN=THOC6 PE=1 SV=1	1	6	6	6	1	6	1	6	1	6	31.4	31.4	31.4	37.535	341	341	1.12	7	1	0	62.596	5.6	31.4	69559000	7368000	55987000	0	55987000	1	8	10
A8K0T9	F-actin-capping protein subunit alpha		tr|A8K0T9|A8K0T9_HUMAN;sp|P52907|CAZA1_HUMAN	tr|A8K0T9|A8K0T9_HUMAN F-actin-capping protein subunit alpha OS=Homo sapiens OX=9606 PE=2 SV=1;sp|P52907|CAZA1_HUMAN F-actin-capping protein subunit alpha-1 OS=Homo sapiens OX=9606 GN=CAPZA1 PE=1 SV=3	2	6	5	5	0	6	0	5	0	5	40.6	34.6	34.6	32.908	286	286;286	1	5		0	120.93	0	40.6	215480000	0	215480000	0	215480000	0	9	9
Q12792	Twinfilin-1 (Protein A6) (Protein tyrosine kinase 9)	TWF1 PTK9	sp|Q12792|TWF1_HUMAN;tr|F8VS81|F8VS81_HUMAN	sp|Q12792|TWF1_HUMAN Twinfilin-1 OS=Homo sapiens OX=9606 GN=TWF1 PE=1 SV=3;tr|F8VS81|F8VS81_HUMAN Twinfilin actin binding protein 1 (Fragment) OS=Homo sapiens OX=9606 GN=TWF1 PE=1 SV=1	4	5	5	5	0	5	0	5	0	5	23.1	23.1	23.1	40.282	350	350;291;59;113	1	6		0	104.01	0	23.1	30861000	0	30861000	0	30861000	0	6	6
C9J8U1	Cytospin-A	SPECC1L	tr|C9J8U1|C9J8U1_HUMAN;tr|F8WAN1|F8WAN1_HUMAN;tr|Q59GT7|Q59GT7_HUMAN;tr|B2RMV2|B2RMV2_HUMAN;sp|Q69YQ0|CYTSA_HUMAN;tr|A0A494C1J1|A0A494C1J1_HUMAN	tr|C9J8U1|C9J8U1_HUMAN Cytospin-A (Fragment) OS=Homo sapiens OX=9606 GN=SPECC1L PE=3 SV=8;tr|F8WAN1|F8WAN1_HUMAN Cytospin-A OS=Homo sapiens OX=9606 GN=SPECC1L-ADORA2A PE=3 SV=2;tr|Q59GT7|Q59GT7_HUMAN Cytospin-A (Fragment) OS=Homo sapiens OX=9606 PE=2 SV=1;	6	5	5	5	1	5	1	5	1	5	8.6	8.6	8.6	88.181	788	788;911;939;1117;1117;1136	1.67	2	4	0	4.4205	1.8	8.6	7679600	0	7679600	0	6183200	0	6	6
Q9NV31	U3 small nucleolar ribonucleoprotein protein IMP3 (U3 snoRNP protein IMP3) (BRMS2)	IMP3 C15orf12 MRPS4	sp|Q9NV31|IMP3_HUMAN	sp|Q9NV31|IMP3_HUMAN U3 small nucleolar ribonucleoprotein protein IMP3 OS=Homo sapiens OX=9606 GN=IMP3 PE=1 SV=1	1	5	5	5	1	5	1	5	1	5	36.4	36.4	36.4	21.85	184	184	1.1	9	1	0	25.85	9.8	36.4	25071000	0	25071000	0	25071000	0	6	6
Q9Y2P8	RNA 3'-terminal phosphate cyclase-like protein	RCL1 RNAC RPC2 RPCL1 RTC2 HSPC338	sp|Q9Y2P8|RCL1_HUMAN;tr|Q5VZU3|Q5VZU3_HUMAN	sp|Q9Y2P8|RCL1_HUMAN RNA 3-terminal phosphate cyclase-like protein OS=Homo sapiens OX=9606 GN=RCL1 PE=1 SV=3;tr|Q5VZU3|Q5VZU3_HUMAN RNA terminal phosphate cyclase like 1 OS=Homo sapiens OX=9606 GN=RCL1 PE=1 SV=2	4	5	5	5	0	5	0	5	0	5	20.1	20.1	20.1	40.842	373	373;215;137;175	1.17	5	1	0	7.9866	0	20.1	25337000	0	23013000	0	23013000	0	5	6
Q9Y3A4	Ribosomal RNA-processing protein 7 homolog A (Gastric cancer antigen Zg14)	RRP7A CGI-96	sp|Q9Y3A4|RRP7A_HUMAN	sp|Q9Y3A4|RRP7A_HUMAN Ribosomal RNA-processing protein 7 homolog A OS=Homo sapiens OX=9606 GN=RRP7A PE=1 SV=2	1	5	5	5	0	5	0	5	0	5	29.6	29.6	29.6	32.334	280	280	1	8		0	40.387	0	29.6	32254000	0	26567000	0	24529000	0	6	10
O43347	RNA-binding protein Musashi homolog 1 (Musashi-1)	MSI1	sp|O43347|MSI1H_HUMAN	sp|O43347|MSI1H_HUMAN RNA-binding protein Musashi homolog 1 OS=Homo sapiens OX=9606 GN=MSI1 PE=1 SV=1	3	4	4	4	0	4	0	4	0	4	15.2	15.2	15.2	39.124	362	362;185;233	1	4		0	9.9787	0	15.2	12819000	0	12819000	0	12819000	0	4	4
A0A0S2Z4Y5	Dolichol-phosphate mannosyltransferase subunit 1 (EC 2.4.1.83)	DPM1	tr|A0A0S2Z4Y5|A0A0S2Z4Y5_HUMAN;sp|O60762|DPM1_HUMAN;tr|Q5QPK2|Q5QPK2_HUMAN;tr|H0Y368|H0Y368_HUMAN;tr|A0A804HJ93|A0A804HJ93_HUMAN;tr|Q5QPJ9|Q5QPJ9_HUMAN	tr|A0A0S2Z4Y5|A0A0S2Z4Y5_HUMAN Dolichol-phosphate mannosyltransferase subunit 1 (Fragment) OS=Homo sapiens OX=9606 GN=DPM1 PE=2 SV=1;sp|O60762|DPM1_HUMAN Dolichol-phosphate mannosyltransferase subunit 1 OS=Homo sapiens OX=9606 GN=DPM1 PE=1 SV=1;tr|Q5QPK2|Q	8	4	4	4	1	4	1	4	1	4	26.2	26.2	26.2	29.634	260	260;260;287;295;132;221;133;188	1.29	5	2	0	36.038	8.5	26.2	72318000	9414400	36258000	0	34972000	1	5	7
M1VPF4	Tyrosine-protein kinase receptor (EC 2.7.10.1)	TPM3-ROS1	tr|M1VPF4|M1VPF4_HUMAN;tr|A0A087WWU8|A0A087WWU8_HUMAN;sp|P06753|TPM3_HUMAN;tr|A0A2R2Y2Q3|A0A2R2Y2Q3_HUMAN;tr|J3KN67|J3KN67_HUMAN;tr|A0A0S2Z4G4|A0A0S2Z4G4_HUMAN;tr|A0A0S2Z4G8|A0A0S2Z4G8_HUMAN;tr|A0A0S2Z4I4|A0A0S2Z4I4_HUMAN;tr|A0A494C0P6|A0A494C0P6_HUMAN;tr|B2RDE1|B2RDE1_HUMAN;tr|Q5HYB6|Q5HYB6_HUMAN;tr|Q8NAH0|Q8NAH0_HUMAN;tr|H0YL80|H0YL80_HUMAN;tr|A0A494C0G0|A0A494C0G0_HUMAN;tr|H0YKP3|H0YKP3_HUMAN;…	tr|M1VPF4|M1VPF4_HUMAN Tyrosine-protein kinase receptor OS=Homo sapiens OX=9606 GN=TPM3-ROS1 PE=2 SV=1;tr|A0A087WWU8|A0A087WWU8_HUMAN Tropomyosin 3 OS=Homo sapiens OX=9606 GN=TPM3 PE=1 SV=1;sp|P06753|TPM3_HUMAN Tropomyosin alpha-3 chain OS=Homo sapiens OX=	24	10	10	4	0	10	0	10	0	4	9.1	9.1	4.3	82.419	725	725;227;285;285;285;248;248;248;214;248;232;243;68;87;157;95;203;182;158;158;154;217;183;96	1	12		0	37.845	0	9.1	76905000	0	76905000	0	76905000	0	13	13
A0A087WWI6	DDB1 and CUL4 associated factor 7	DCAF7	tr|A0A087WWI6|A0A087WWI6_HUMAN;tr|A0A8I5KRG1|A0A8I5KRG1_HUMAN;sp|P61962|DCAF7_HUMAN;tr|A0A8I5KTU5|A0A8I5KTU5_HUMAN;tr|B4DH46|B4DH46_HUMAN;tr|A0A8I5QKQ1|A0A8I5QKQ1_HUMAN;tr|A0A8I5KT41|A0A8I5KT41_HUMAN;tr|A0A8I5KQ63|A0A8I5KQ63_HUMAN	tr|A0A087WWI6|A0A087WWI6_HUMAN DDB1 and CUL4 associated factor 7 OS=Homo sapiens OX=9606 GN=DCAF7 PE=1 SV=7;tr|A0A8I5KRG1|A0A8I5KRG1_HUMAN DDB1 and CUL4 associated factor 7 OS=Homo sapiens OX=9606 GN=DCAF7 PE=1 SV=1;sp|P61962|DCAF7_HUMAN DDB1- and CUL4-ass	10	4	4	4	1	4	1	4	1	4	21.3	21.3	21.3	33.985	300	300;306;342;289;164;179;230;272;65;70	1.14	6	1	0	7.7228	5.7	21.3	23079000	3116900	17782000	0	17782000	3	7	11
M0R1H5	Small ribosomal subunit protein uS17 (40S ribosomal protein S11)	RPS11	tr|M0R1H5|M0R1H5_HUMAN;sp|P62280|RS11_HUMAN	tr|M0R1H5|M0R1H5_HUMAN Small ribosomal subunit protein uS17 OS=Homo sapiens OX=9606 GN=RPS11 PE=1 SV=1;sp|P62280|RS11_HUMAN Small ribosomal subunit protein uS17 OS=Homo sapiens OX=9606 GN=RPS11 PE=1 SV=3	3	5	5	5	4	4	4	4	4	4	57	57	57	9.4862	79	79;158;118	1.18	14	3	0	15.298	53.2	43	18990000	3613900	15377000	0	15377000	2	2	4
M0R3D6	Large ribosomal subunit protein eL20 (60S ribosomal protein L18a)	RPL18A	tr|M0R3D6|M0R3D6_HUMAN;tr|M0R1A7|M0R1A7_HUMAN;tr|M0R117|M0R117_HUMAN;tr|B4DM74|B4DM74_HUMAN;tr|B2R4C0|B2R4C0_HUMAN;sp|Q02543|RL18A_HUMAN;tr|M0R0P7|M0R0P7_HUMAN;tr|B4DM94|B4DM94_HUMAN;tr|B4DUV3|B4DUV3_HUMAN;tr|Q53HD3|Q53HD3_HUMAN;tr|Q32XH3|Q32XH3_HUMAN	tr|M0R3D6|M0R3D6_HUMAN Large ribosomal subunit protein eL20 (Fragment) OS=Homo sapiens OX=9606 GN=RPL18A PE=1 SV=1;tr|M0R1A7|M0R1A7_HUMAN 60S ribosomal protein L18a OS=Homo sapiens OX=9606 GN=RPL18A PE=1 SV=1;tr|M0R117|M0R117_HUMAN 60S ribosomal protein L1	12	4	4	4	1	4	1	4	1	4	36.9	36.9	36.9	16.714	141	141;147;154;154;176;176;137;147;159;176;136;66	1	5		0	7.2012	9.2	36.9	14186000	2308700	11878000	0	11878000	1	7	8
A0A8V8TN33	DNA topoisomerase 2 (EC 5.6.2.2)	TOP2B	tr|A0A8V8TN33|A0A8V8TN33_HUMAN;tr|E9PCY5|E9PCY5_HUMAN;tr|A0A8V8TPE3|A0A8V8TPE3_HUMAN;tr|A0A8V8TP20|A0A8V8TP20_HUMAN;tr|Q71UH4|Q71UH4_HUMAN;sp|Q02880|TOP2B_HUMAN;tr|B4DKD0|B4DKD0_HUMAN;tr|Q59H80|Q59H80_HUMAN	tr|A0A8V8TN33|A0A8V8TN33_HUMAN DNA topoisomerase 2 OS=Homo sapiens OX=9606 GN=TOP2B PE=1 SV=1;tr|E9PCY5|E9PCY5_HUMAN DNA topoisomerase 2 (Fragment) OS=Homo sapiens OX=9606 GN=TOP2B PE=1 SV=1;tr|A0A8V8TPE3|A0A8V8TPE3_HUMAN DNA topoisomerase 2 OS=Homo sapien	9	6	4	4	2	6	1	4	1	4	7.1	4.7	4.7	115.14	1010	1010;1150;1382;1517;1598;1626;1178;1009;373	2		6	0	10.266	2.1	7.1	27479000	479580	26783000	0	21564000	0	5	5
Q14126	Desmoglein-2 (Cadherin family member 5) (HDGC)	DSG2 CDHF5	sp|Q14126|DSG2_HUMAN;tr|A0A804HJ09|A0A804HJ09_HUMAN	sp|Q14126|DSG2_HUMAN Desmoglein-2 OS=Homo sapiens OX=9606 GN=DSG2 PE=1 SV=2;tr|A0A804HJ09|A0A804HJ09_HUMAN Desmoglein 2 (Fragment) OS=Homo sapiens OX=9606 GN=DSG2 PE=1 SV=1	3	4	4	4	0	4	0	4	0	4	4.7	4.7	4.7	122.29	1118	1118;371;306	2		4	0	6.9726	0	4.7	16245000	0	16245000	0	13080000	0	4	4
Q59GQ7	SWI/SNF-related matrix-associated actin-dependent regulator of chromatin a3 variant		tr|Q59GQ7|Q59GQ7_HUMAN;tr|A0A0C4DGA6|A0A0C4DGA6_HUMAN;tr|A8K5B6|A8K5B6_HUMAN;sp|Q14527|HLTF_HUMAN;tr|Q05DQ5|Q05DQ5_HUMAN;tr|H7C5K0|H7C5K0_HUMAN;tr|Q05DF7|Q05DF7_HUMAN;tr|Q05BZ6|Q05BZ6_HUMAN	tr|Q59GQ7|Q59GQ7_HUMAN SWI/SNF-related matrix-associated actin-dependent regulator of chromatin a3 variant (Fragment) OS=Homo sapiens OX=9606 PE=2 SV=1;tr|A0A0C4DGA6|A0A0C4DGA6_HUMAN Helicase like transcription factor OS=Homo sapiens OX=9606 GN=HLTF PE=1 S	8	4	4	4	0	4	0	4	0	4	6.4	6.4	6.4	111.97	992	992;1008;1009;1009;395;425;455;460	2		4	0	30.483	0	6.4	24011000	0	24011000	0	19333000	0	7	7
K7END7	RNA helicase (EC 3.6.4.13)	DHX8 hCG_28537	tr|K7END7|K7END7_HUMAN;tr|F5H658|F5H658_HUMAN;tr|B7Z8F4|B7Z8F4_HUMAN;tr|Q86YB2|Q86YB2_HUMAN;tr|Q86X36|Q86X36_HUMAN;tr|A8K6J9|A8K6J9_HUMAN;sp|Q14562|DHX8_HUMAN;tr|B4DFD7|B4DFD7_HUMAN	tr|K7END7|K7END7_HUMAN RNA helicase OS=Homo sapiens OX=9606 GN=DHX8 PE=1 SV=2;tr|F5H658|F5H658_HUMAN RNA helicase OS=Homo sapiens OX=9606 GN=DHX8 PE=1 SV=1;tr|B7Z8F4|B7Z8F4_HUMAN RNA helicase OS=Homo sapiens OX=9606 PE=2 SV=1;tr|Q86YB2|Q86YB2_HUMAN RNA hel	9	4	4	4	2	4	2	4	2	4	5.1	5.1	5.1	132.78	1169	1169;1181;1181;1220;1220;1220;1220;854;33	1.6	4	6	0	5.6423	2.1	5.1	21082000	2171900	10779000	0	8678900	2	4	10
A0A8I5QJF2	Kinesin-like protein	KIF22	tr|A0A8I5QJF2|A0A8I5QJF2_HUMAN;tr|A0A8I5KXF2|A0A8I5KXF2_HUMAN;tr|A0A8I5KSP6|A0A8I5KSP6_HUMAN;tr|A0A8I5KXF9|A0A8I5KXF9_HUMAN;tr|A0A8I5QJC5|A0A8I5QJC5_HUMAN;tr|A0A8I5QKY3|A0A8I5QKY3_HUMAN;tr|A0A8I5KTF7|A0A8I5KTF7_HUMAN;tr|A0A8I5QL17|A0A8I5QL17_HUMAN;tr|A0A8I5KW08|A0A8I5KW08_HUMAN;tr|B7Z9T5|B7Z9T5_HUMAN;tr|A0A024R632|A0A024R632_HUMAN;tr|A0A8I5KRF7|A0A8I5KRF7_HUMAN;tr|A0A8I5KQ45|A0A8I5KQ45_HUMAN;sp|Q…	tr|A0A8I5QJF2|A0A8I5QJF2_HUMAN Kinesin-like protein (Fragment) OS=Homo sapiens OX=9606 GN=KIF22 PE=1 SV=1;tr|A0A8I5KXF2|A0A8I5KXF2_HUMAN Kinesin-like protein (Fragment) OS=Homo sapiens OX=9606 GN=KIF22 PE=1 SV=1;tr|A0A8I5KSP6|A0A8I5KSP6_HUMAN Kinesin-like	15	4	4	4	0	4	0	4	0	4	17.1	17.1	17.1	37.832	346	346;349;354;386;436;437;497;542;551;597;597;645;649;665;679	2		4	0	8.2134	0	17.1	13134000	0	13134000	0	10574000	0	6	6
A8K7A2	cDNA FLJ78084, highly similar to Homo sapiens cell division cycle associated 8, mRNA		tr|A8K7A2|A8K7A2_HUMAN;sp|Q53HL2|BOREA_HUMAN	tr|A8K7A2|A8K7A2_HUMAN cDNA FLJ78084, highly similar to Homo sapiens cell division cycle associated 8, mRNA OS=Homo sapiens OX=9606 PE=2 SV=1;sp|Q53HL2|BOREA_HUMAN Borealin OS=Homo sapiens OX=9606 GN=CDCA8 PE=1 SV=2	2	4	4	4	0	4	0	4	0	4	15.4	15.4	15.4	31.311	280	280;280	1	4		0	7.3198	0	15.4	16313000	0	16313000	0	16313000	0	4	4
Q6WCQ1	Myosin phosphatase Rho-interacting protein (M-RIP) (Rho-interacting protein 3) (RIP3) (p116Rip)	MPRIP KIAA0864 MRIP RHOIP3	sp|Q6WCQ1|MPRIP_HUMAN;tr|B9EGI2|B9EGI2_HUMAN;tr|U6FSN9|U6FSN9_HUMAN;tr|A0A494BZV2|A0A494BZV2_HUMAN;tr|J3KSK7|J3KSK7_HUMAN;tr|J3KSW8|J3KSW8_HUMAN	sp|Q6WCQ1|MPRIP_HUMAN Myosin phosphatase Rho-interacting protein OS=Homo sapiens OX=9606 GN=MPRIP PE=1 SV=3;tr|B9EGI2|B9EGI2_HUMAN Myosin phosphatase Rho interacting protein OS=Homo sapiens OX=9606 GN=MPRIP PE=2 SV=1;tr|U6FSN9|U6FSN9_HUMAN Tyrosine-protein	14	4	4	4	0	4	0	4	0	4	3.1	3.1	3.1	116.53	1025	1025;1037;1331;2425;139;844;85;150;181;294;586;1091;1402;1794	2		4	0	5.0373	0	3.1	19736000	0	19736000	0	15891000	0	4	4
B9ZVT1	RNA-binding protein 12B	RBM12B	tr|B9ZVT1|B9ZVT1_HUMAN;sp|Q8IXT5|RB12B_HUMAN	tr|B9ZVT1|B9ZVT1_HUMAN RNA-binding protein 12B OS=Homo sapiens OX=9606 GN=RBM12B PE=1 SV=2;sp|Q8IXT5|RB12B_HUMAN RNA-binding protein 12B OS=Homo sapiens OX=9606 GN=RBM12B PE=1 SV=2	2	4	4	4	2	4	2	4	2	4	5	5	5	102.7	881	881;1001	2		6	0	4.7321	2.6	5	14894000	6454000	8440200	0	6795700	2	5	7
Q9BUP0	EF-hand domain-containing protein D1 (EF-hand domain-containing protein 1) (Swiprosin-2)	EFHD1 SWS2 PP3051	sp|Q9BUP0|EFHD1_HUMAN;tr|A0A024R493|A0A024R493_HUMAN;tr|Q59EU6|Q59EU6_HUMAN;tr|C9JTV4|C9JTV4_HUMAN;tr|H7C0I0|H7C0I0_HUMAN;tr|Q53S38|Q53S38_HUMAN;tr|Q8WYH2|Q8WYH2_HUMAN;tr|Q53SA2|Q53SA2_HUMAN;tr|B4DEE0|B4DEE0_HUMAN	sp|Q9BUP0|EFHD1_HUMAN EF-hand domain-containing protein D1 OS=Homo sapiens OX=9606 GN=EFHD1 PE=1 SV=1;tr|A0A024R493|A0A024R493_HUMAN EF-hand domain family, member D1, isoform CRA_a OS=Homo sapiens OX=9606 GN=EFHD1 PE=4 SV=1;tr|Q59EU6|Q59EU6_HUMAN EF hand d	10	4	4	4	0	4	0	4	0	4	20.5	20.5	20.5	26.927	239	239;239;265;81;99;101;127;138;142;142	1	5		0	10.374	0	20.5	27192000	0	27192000	0	27192000	0	8	8
A8K9U0	cDNA FLJ78260, highly similar to Homo sapiens RNA binding motif protein 4, mRNA		tr|A8K9U0|A8K9U0_HUMAN;sp|Q9BWF3|RBM4_HUMAN;tr|E9PB51|E9PB51_HUMAN	tr|A8K9U0|A8K9U0_HUMAN cDNA FLJ78260, highly similar to Homo sapiens RNA binding motif protein 4, mRNA OS=Homo sapiens OX=9606 PE=2 SV=1;sp|Q9BWF3|RBM4_HUMAN RNA-binding protein 4 OS=Homo sapiens OX=9606 GN=RBM4 PE=1 SV=1;tr|E9PB51|E9PB51_HUMAN RNA binding	9	4	4	4	1	4	1	4	1	4	24.2	24.2	24.2	40.283	364	364;364;240;143;147;150;151;155;359	1.17	5	1	0	33.743	3.3	24.2	38780000	2404400	25038000	0	25038000	0	5	6
C9J6C5	Nucleolar protein interacting with the FHA domain of MKI67	NIFK	tr|C9J6C5|C9J6C5_HUMAN;sp|Q9BYG3|MK67I_HUMAN;tr|C9J808|C9J808_HUMAN;tr|B4DSM4|B4DSM4_HUMAN	tr|C9J6C5|C9J6C5_HUMAN Nucleolar protein interacting with the FHA domain of MKI67 (Fragment) OS=Homo sapiens OX=9606 GN=NIFK PE=1 SV=1;sp|Q9BYG3|MK67I_HUMAN MKI67 FHA domain-interacting nucleolar phosphoprotein OS=Homo sapiens OX=9606 GN=NIFK PE=1 SV=1;tr|	4	4	4	4	0	4	0	4	0	4	25.3	25.3	25.3	19.553	166	166;293;164;210	1	7		0	65.059	0	25.3	31817000	0	16759000	0	21054000	0	6	12
Q9NQT4	Exosome complex component RRP46 (Chronic myelogenous leukemia tumor antigen 28) (Exosome component 5) (Ribosomal RNA-processing protein 46) (p12B)	EXOSC5 CML28 RRP46	sp|Q9NQT4|EXOS5_HUMAN;tr|M0R102|M0R102_HUMAN;tr|M0R050|M0R050_HUMAN;tr|B2RC50|B2RC50_HUMAN	sp|Q9NQT4|EXOS5_HUMAN Exosome complex component RRP46 OS=Homo sapiens OX=9606 GN=EXOSC5 PE=1 SV=1;tr|M0R102|M0R102_HUMAN Exosome component 5 OS=Homo sapiens OX=9606 GN=EXOSC5 PE=1 SV=9;tr|M0R050|M0R050_HUMAN Exosome component 5 OS=Homo sapiens OX=9606 GN=E	4	4	4	4	1	4	1	4	1	4	20	20	20	25.249	235	235;257;197;235	1.17	5	1	0	5.4273	5.1	20	14532000	0	13459000	0	13459000	1	4	5
Q9NY12	H/ACA ribonucleoprotein complex subunit 1 (Nucleolar protein family A member 1) (snoRNP protein GAR1)	GAR1 NOLA1	sp|Q9NY12|GAR1_HUMAN	sp|Q9NY12|GAR1_HUMAN H/ACA ribonucleoprotein complex subunit 1 OS=Homo sapiens OX=9606 GN=GAR1 PE=1 SV=1	1	4	4	4	1	4	1	4	1	4	27.2	27.2	27.2	22.348	217	217	1	5		0	4.8813	3.2	27.2	16601000	5488600	11112000	0	11112000	0	3	3
Q53GG0	Epithelial protein lost in neoplasm beta variant		tr|Q53GG0|Q53GG0_HUMAN;sp|Q9UHB6|LIMA1_HUMAN;tr|F8VS07|F8VS07_HUMAN;tr|B3KTW2|B3KTW2_HUMAN;tr|F8VQE1|F8VQE1_HUMAN;tr|B4DN52|B4DN52_HUMAN	tr|Q53GG0|Q53GG0_HUMAN Epithelial protein lost in neoplasm beta variant (Fragment) OS=Homo sapiens OX=9606 PE=2 SV=1;sp|Q9UHB6|LIMA1_HUMAN LIM domain and actin-binding protein 1 OS=Homo sapiens OX=9606 GN=LIMA1 PE=1 SV=1;tr|F8VS07|F8VS07_HUMAN LIM domain a	9	4	4	4	1	4	1	4	1	4	6.9	6.9	6.9	85.253	759	759;759;456;457;598;678;111;130;388	2		5	0	11.317	1.6	6.9	72451000	812430	71639000	0	57680000	0	6	6
B7Z9V0	cDNA, FLJ78964, highly similar to Coronin-1C		tr|B7Z9V0|B7Z9V0_HUMAN;tr|B4E3S0|B4E3S0_HUMAN;tr|B4DMH3|B4DMH3_HUMAN;tr|Q53G58|Q53G58_HUMAN;tr|B3KN06|B3KN06_HUMAN;tr|A0A024RBI5|A0A024RBI5_HUMAN;sp|Q9ULV4|COR1C_HUMAN;tr|Q59EA2|Q59EA2_HUMAN	tr|B7Z9V0|B7Z9V0_HUMAN cDNA, FLJ78964, highly similar to Coronin-1C OS=Homo sapiens OX=9606 PE=2 SV=1;tr|B4E3S0|B4E3S0_HUMAN Coronin OS=Homo sapiens OX=9606 GN=CORO1C PE=1 SV=1;tr|B4DMH3|B4DMH3_HUMAN Coronin OS=Homo sapiens OX=9606 PE=2 SV=1;tr|Q53G58|Q53G	9	4	4	4	1	4	1	4	1	4	16.5	16.5	16.5	34.489	303	303;369;437;474;474;474;474;501;165	1.7	3	7	0	65.016	5.3	16.5	198500000	0	195660000	0	155820000	1	11	14
Q53HL1	Myosin regulatory light chain MRCL3 variant		tr|Q53HL1|Q53HL1_HUMAN;sp|P19105|ML12A_HUMAN;sp|O14950|ML12B_HUMAN;tr|J3QRS3|J3QRS3_HUMAN	tr|Q53HL1|Q53HL1_HUMAN Myosin regulatory light chain MRCL3 variant (Fragment) OS=Homo sapiens OX=9606 PE=2 SV=1;sp|P19105|ML12A_HUMAN Myosin regulatory light chain 12A OS=Homo sapiens OX=9606 GN=MYL12A PE=1 SV=2;sp|O14950|ML12B_HUMAN Myosin regulatory ligh	10	3	3	3	0	3	0	3	0	3	17	17	17	19.793	171	171;171;172;177;114;142;172;172;172;172	1.62	3	5	0	276.08	0	17	75787000	0	74919000	0	61473000	0	9	10
B2RAH5	Protein phosphatase 1 regulatory subunit		tr|B2RAH5|B2RAH5_HUMAN;sp|O14974|MYPT1_HUMAN;tr|F8VZN8|F8VZN8_HUMAN;tr|A0A024RBF1|A0A024RBF1_HUMAN	tr|B2RAH5|B2RAH5_HUMAN Protein phosphatase 1 regulatory subunit OS=Homo sapiens OX=9606 PE=2 SV=1;sp|O14974|MYPT1_HUMAN Protein phosphatase 1 regulatory subunit 12A OS=Homo sapiens OX=9606 GN=PPP1R12A PE=1 SV=1;tr|F8VZN8|F8VZN8_HUMAN Protein phosphatase 1	12	3	3	3	0	3	0	3	0	3	3.7	3.7	3.7	115.33	1030	1030;1030;692;914;97;100;188;210;234;299;367;381	2		4	0	4.7214	0	3.7	26006000	0	26006000	0	16642000	0	4	4
O43175	D-3-phosphoglycerate dehydrogenase (3-PGDH) (EC 1.1.1.95) (2-oxoglutarate reductase) (EC 1.1.1.399) (Malate dehydrogenase) (EC 1.1.1.37)	PHGDH PGDH3	sp|O43175|SERA_HUMAN;tr|A0A2C9F2M7|A0A2C9F2M7_HUMAN;tr|A0A286YF22|A0A286YF22_HUMAN;tr|B3KSC3|B3KSC3_HUMAN;tr|A0A286YER3|A0A286YER3_HUMAN;tr|A0A286YFC8|A0A286YFC8_HUMAN;tr|V9HW79|V9HW79_HUMAN;tr|A0A286YFB2|A0A286YFB2_HUMAN;tr|A0A286YFM8|A0A286YFM8_HUMAN;tr|A0A286YFL2|A0A286YFL2_HUMAN;tr|A0A286YFA2|A0A286YFA2_HUMAN;tr|A0A286YF34|A0A286YF34_HUMAN	sp|O43175|SERA_HUMAN D-3-phosphoglycerate dehydrogenase OS=Homo sapiens OX=9606 GN=PHGDH PE=1 SV=4;tr|A0A2C9F2M7|A0A2C9F2M7_HUMAN D-3-phosphoglycerate dehydrogenase OS=Homo sapiens OX=9606 GN=PHGDH PE=1 SV=1;tr|A0A286YF22|A0A286YF22_HUMAN D-3-phosphoglycer	17	4	4	4	1	3	1	3	1	3	9.6	9.6	9.6	56.65	533	533;532;526;499;97;123;533;165;239;429;445;72;63;405;230;145;322	1.44	5	4	0	4.1016	2.1	7.1	8016800	2512700	3155200	0	2864300	1	4	7
H7C0E6	Dual specificity phosphatase 11	DUSP11	tr|H7C0E6|H7C0E6_HUMAN;tr|A0A8Q3SI82|A0A8Q3SI82_HUMAN;tr|A0A8Q3WM77|A0A8Q3WM77_HUMAN;tr|A0A8Q3SIC9|A0A8Q3SIC9_HUMAN;tr|A0A8Q3SIF8|A0A8Q3SIF8_HUMAN;tr|A0A8Q3SIE6|A0A8Q3SIE6_HUMAN;tr|A0A8Q3SI85|A0A8Q3SI85_HUMAN;tr|A0A8Q3SIB0|A0A8Q3SIB0_HUMAN;sp|O75319|DUS11_HUMAN	tr|H7C0E6|H7C0E6_HUMAN Dual specificity phosphatase 11 (Fragment) OS=Homo sapiens OX=9606 GN=DUSP11 PE=1 SV=1;tr|A0A8Q3SI82|A0A8Q3SI82_HUMAN Dual specificity phosphatase 11 OS=Homo sapiens OX=9606 GN=DUSP11 PE=1 SV=1;tr|A0A8Q3WM77|A0A8Q3WM77_HUMAN Dual spe	9	3	3	3	0	3	0	3	0	3	30.7	30.7	30.7	17.774	150	150;157;167;188;286;304;331;340;377	1	3		0	6.4998	0	30.7	35050000	0	35050000	0	35050000	0	6	6
Q86SV6	K-glypican	GPC4	tr|Q86SV6|Q86SV6_HUMAN;sp|O75487|GPC4_HUMAN	tr|Q86SV6|Q86SV6_HUMAN K-glypican OS=Homo sapiens OX=9606 GN=GPC4 PE=3 SV=1;sp|O75487|GPC4_HUMAN Glypican-4 OS=Homo sapiens OX=9606 GN=GPC4 PE=1 SV=4	2	3	3	3	0	3	0	3	0	3	7.2	7.2	7.2	61.675	552	552;556	1	3		0.0012151	1.9781	0	7.2	10454000	0	10454000	0	10454000	0	3	3
P05141	ADP/ATP translocase 2 (ADP,ATP carrier protein 2) (ADP,ATP carrier protein, fibroblast isoform) (Adenine nucleotide translocator 2) (ANT 2) (Solute carrier family 25 member 5) [Cleaved into: ADP/ATP translocase 2, N-terminally processed]	SLC25A5 AAC2 ANT2	sp|P05141|ADT2_HUMAN;tr|Q6NVC0|Q6NVC0_HUMAN;tr|A0A0S2Z359|A0A0S2Z359_HUMAN	sp|P05141|ADT2_HUMAN ADP/ATP translocase 2 OS=Homo sapiens OX=9606 GN=SLC25A5 PE=1 SV=7;tr|Q6NVC0|Q6NVC0_HUMAN ADP/ATP translocase (Fragment) OS=Homo sapiens OX=9606 GN=SLC25A5 PE=2 SV=1;tr|A0A0S2Z359|A0A0S2Z359_HUMAN ADP/ATP translocase (Fragment) OS=Homo	4	9	4	4	7	8	3	3	3	3	22.5	13.8	13.8	32.852	298	298;323;156;315	1.14	6	1	0	3.6682	21.8	19.5	32970000	4269600	26173000	0	26173000	2	0	2
P08754	Guanine nucleotide-binding protein G(i) subunit alpha-3 (G(i) alpha-3)	GNAI3	sp|P08754|GNAI3_HUMAN	sp|P08754|GNAI3_HUMAN Guanine nucleotide-binding protein G(i) subunit alpha-3 OS=Homo sapiens OX=9606 GN=GNAI3 PE=1 SV=3	28	5	5	3	1	5	1	5	0	3	18.4	18.4	11.9	40.532	354	354;354;354;354;354;54;61;381;381;354;354;354;351;350;350;302;196;195;168;148;146;123;110;104;87;84;72;730	1.33	6	3	0	10.884	3.4	18.4	29781000	774090	28068000	0	21157000	0	5	6
Q71UI9	Histone H2A.V (H2A.F/Z) (H2A.Z variant histone 2)	H2AZ2 H2AFV H2AV	sp|Q71UI9|H2AV_HUMAN;sp|P0C0S5|H2AZ_HUMAN;tr|C9J0D1|C9J0D1_HUMAN	sp|Q71UI9|H2AV_HUMAN Histone H2A.V OS=Homo sapiens OX=9606 GN=H2AZ2 PE=1 SV=3;sp|P0C0S5|H2AZ_HUMAN Histone H2A.Z OS=Homo sapiens OX=9606 GN=H2AZ1 PE=1 SV=2;tr|C9J0D1|C9J0D1_HUMAN Histone H2A OS=Homo sapiens OX=9606 GN=H2AZ2 PE=1 SV=1	4	7	5	3	3	7	1	5	0	3	53.9	46.9	24.2	13.509	128	128;128;122;76	1.79	3	11	0	45.78	20.3	53.9	807860000	51683000	717480000	0	513820000	3	12	17
B4E2A0	cDNA FLJ61543, highly similar to Desmoplakin		tr|B4E2A0|B4E2A0_HUMAN;tr|Q4LE79|Q4LE79_HUMAN;sp|P15924|DESP_HUMAN;tr|B4DKX6|B4DKX6_HUMAN	tr|B4E2A0|B4E2A0_HUMAN cDNA FLJ61543, highly similar to Desmoplakin OS=Homo sapiens OX=9606 PE=2 SV=1;tr|Q4LE79|Q4LE79_HUMAN DSP variant protein (Fragment) OS=Homo sapiens OX=9606 GN=DSP variant protein PE=2 SV=1;sp|P15924|DESP_HUMAN Desmoplakin OS=Homo sa	7	3	3	3	0	3	0	3	0	3	2.4	2.4	2.4	156.3	1350	1350;2319;2871;954;125;185;618	2		3	0	4.1694	0	2.4	5956500	0	5956500	0	4795900	0	3	3
Q05BZ1	UBTF protein	UBTF	tr|Q05BZ1|Q05BZ1_HUMAN;tr|A0A994J4N4|A0A994J4N4_HUMAN;tr|B4DNQ1|B4DNQ1_HUMAN;tr|E9PKP7|E9PKP7_HUMAN;tr|A8K962|A8K962_HUMAN;sp|P17480|UBF1_HUMAN;tr|Q9BQR2|Q9BQR2_HUMAN	tr|Q05BZ1|Q05BZ1_HUMAN UBTF protein (Fragment) OS=Homo sapiens OX=9606 GN=UBTF PE=2 SV=1;tr|A0A994J4N4|A0A994J4N4_HUMAN Upstream binding transcription factor OS=Homo sapiens OX=9606 GN=UBTF PE=1 SV=1;tr|B4DNQ1|B4DNQ1_HUMAN cDNA FLJ53818, highly similar to	9	3	3	3	0	3	0	3	0	3	11.5	11.5	11.5	37.233	313	313;610;661;745;764;764;158;505;654	2		3	0	11.255	0	11.5	16390000	0	16390000	0	13196000	0	4	4
B4DKM5	cDNA FLJ60120, highly similar to Voltage-dependent anion-selective channel protein 2 (cDNA, FLJ78818, highly similar to Voltage-dependent anion-selective channel protein 2)		tr|B4DKM5|B4DKM5_HUMAN;tr|A0A0A0MR02|A0A0A0MR02_HUMAN;tr|A0A024QZT0|A0A024QZT0_HUMAN;sp|P45880|VDAC2_HUMAN;tr|A0A024QZN9|A0A024QZN9_HUMAN	tr|B4DKM5|B4DKM5_HUMAN cDNA FLJ60120, highly similar to Voltage-dependent anion-selective channel protein 2 OS=Homo sapiens OX=9606 PE=2 SV=1;tr|A0A0A0MR02|A0A0A0MR02_HUMAN Voltage dependent anion channel 2 (Fragment) OS=Homo sapiens OX=9606 GN=VDAC2 PE=1	7	3	3	3	0	3	0	3	0	3	18	18	18	27.478	255	255;282;294;294;319;194;204	1	3		0	3.3708	0	18	6917700	0	6917700	0	6917700	0	4	4
M0QZN2	Ribosomal protein S5	RPS5	tr|M0QZN2|M0QZN2_HUMAN;tr|M0R0F0|M0R0F0_HUMAN;tr|Q53G25|Q53G25_HUMAN;tr|A0A024R4Q8|A0A024R4Q8_HUMAN;sp|P46782|RS5_HUMAN;tr|M0R0R2|M0R0R2_HUMAN	tr|M0QZN2|M0QZN2_HUMAN Ribosomal protein S5 OS=Homo sapiens OX=9606 GN=RPS5 PE=1 SV=1;tr|M0R0F0|M0R0F0_HUMAN Ribosomal protein S5 (Fragment) OS=Homo sapiens OX=9606 GN=RPS5 PE=1 SV=1;tr|Q53G25|Q53G25_HUMAN Ribosomal protein S5 variant (Fragment) OS=Homo sa	6	3	3	3	1	3	1	3	1	3	21.6	21.6	21.6	14.763	134	134;200;204;204;204;225	1.2	4	1	0	101.49	11.2	21.6	197330000	50698000	100060000	0	100060000	3	6	10
A0A804HIV7	Emerin	EMD	tr|A0A804HIV7|A0A804HIV7_HUMAN;sp|P50402|EMD_HUMAN;tr|A0A804HLA2|A0A804HLA2_HUMAN	tr|A0A804HIV7|A0A804HIV7_HUMAN Emerin OS=Homo sapiens OX=9606 GN=EMD PE=1 SV=1;sp|P50402|EMD_HUMAN Emerin OS=Homo sapiens OX=9606 GN=EMD PE=1 SV=1;tr|A0A804HLA2|A0A804HLA2_HUMAN Emerin OS=Homo sapiens OX=9606 GN=EMD PE=1 SV=1	4	3	3	3	0	3	0	3	0	3	17.2	17.2	17.2	24.383	215	215;254;106;219	1	3		0	17.202	0	17.2	13436000	0	13436000	0	13436000	0	6	6
B7Z6Z4	Myosin light chain 6 (cDNA FLJ56329, highly similar to Myosin light polypeptide 6)	MYL6	tr|B7Z6Z4|B7Z6Z4_HUMAN;tr|F8W1R7|F8W1R7_HUMAN;tr|G3V1V0|G3V1V0_HUMAN;tr|J3KND3|J3KND3_HUMAN;sp|P60660|MYL6_HUMAN;tr|G8JLA2|G8JLA2_HUMAN;tr|F8VPF3|F8VPF3_HUMAN;tr|Q6IBG5|Q6IBG5_HUMAN;tr|F8W1I5|F8W1I5_HUMAN;sp|P14649|MYL6B_HUMAN;tr|A0A024RB31|A0A024RB31_HUMAN;tr|A0A8Q3SIC5|A0A8Q3SIC5_HUMAN;tr|B4E368|B4E368_HUMAN	tr|B7Z6Z4|B7Z6Z4_HUMAN Myosin light chain 6 OS=Homo sapiens OX=9606 GN=MYL6 PE=1 SV=1;tr|F8W1R7|F8W1R7_HUMAN Myosin light chain 6 OS=Homo sapiens OX=9606 GN=MYL6 PE=1 SV=1;tr|G3V1V0|G3V1V0_HUMAN Myosin light chain 6 OS=Homo sapiens OX=9606 GN=MYL6 PE=1 SV=	17	3	3	3	1	3	1	3	1	3	16.8	16.8	16.8	26.707	238	238;145;161;152;151;152;130;116;175;208;208;217;223;105;115;196;103	1.57	3	4	0	5.9451	5.5	16.8	108250000	1947500	105230000	0	84892000	1	3	5
A0A7I2V5R6	GNAS complex locus	GNAS	tr|A0A7I2V5R6|A0A7I2V5R6_HUMAN;sp|Q5JWF2|GNAS1_HUMAN;tr|Q5JWE9|Q5JWE9_HUMAN;sp|P63092|GNAS2_HUMAN;tr|A0A0S2Z3H8|A0A0S2Z3H8_HUMAN;tr|A0A0S2Z3S5|A0A0S2Z3S5_HUMAN;tr|A0A590UJS2|A0A590UJS2_HUMAN;tr|Q14455|Q14455_HUMAN;tr|Q5FWY2|Q5FWY2_HUMAN;tr|A0A0A0MR13|A0A0A0MR13_HUMAN;tr|A0A590UJQ9|A0A590UJQ9_HUMAN;tr|B0AZR9|B0AZR9_HUMAN;tr|A0A590UK28|A0A590UK28_HUMAN;tr|A0A590UJF0|A0A590UJF0_HUMAN;tr|A0A804HIH4|A…	tr|A0A7I2V5R6|A0A7I2V5R6_HUMAN GNAS complex locus OS=Homo sapiens OX=9606 GN=GNAS PE=1 SV=2;sp|Q5JWF2|GNAS1_HUMAN Guanine nucleotide-binding protein G(s) subunit alpha isoforms XLas OS=Homo sapiens OX=9606 GN=GNAS PE=1 SV=2;tr|Q5JWE9|Q5JWE9_HUMAN GNAS comp	19	4	3	3	0	4	0	3	0	3	3.8	2.7	2.7	111.11	1038	1038;1037;1022;394;394;380;368;419;380;362;336;335;321;320;285;237;160;90;70	2		3	0.0012903	2.2394	0	3.8	6013100	0	6013100	0	4841500	0	3	3
Q01081	Splicing factor U2AF 35 kDa subunit (U2 auxiliary factor 35 kDa subunit) (U2 small nuclear RNA auxiliary factor 1) (U2 snRNP auxiliary factor small subunit)	U2AF1 U2AF35 U2AFBP FP793	sp|Q01081|U2AF1_HUMAN;tr|B5BU08|B5BU08_HUMAN;tr|A0A1B0GW87|A0A1B0GW87_HUMAN;tr|M0QYK5|M0QYK5_HUMAN;tr|M0R2N4|M0R2N4_HUMAN;sp|Q8WU68|U2AF4_HUMAN	sp|Q01081|U2AF1_HUMAN Splicing factor U2AF 35 kDa subunit OS=Homo sapiens OX=9606 GN=U2AF1 PE=1 SV=3;tr|B5BU08|B5BU08_HUMAN U2 small nuclear RNA auxillary factor 1 isoform a OS=Homo sapiens OX=9606 GN=U2AF1 PE=2 SV=1;tr|A0A1B0GW87|A0A1B0GW87_HUMAN U2 small	9	6	6	3	3	6	3	6	2	3	30	30	20.8	27.872	240	240;240;45;66;97;220;39;51;167	1	14		0	74.143	24.2	30	286460000	60192000	226270000	0	216840000	2	8	10
D6W5C0	deleted		tr|D6W5C0|D6W5C0_HUMAN;tr|K9MS24|K9MS24_HUMAN;tr|B2ZZ89|B2ZZ89_HUMAN;sp|Q01082|SPTB2_HUMAN;tr|A0A087WUZ3|A0A087WUZ3_HUMAN	tr|D6W5C0|D6W5C0_HUMAN Spectrin beta chain OS=Homo sapiens OX=9606 GN=SPTBN1 PE=3 SV=1;tr|K9MS24|K9MS24_HUMAN Spectrin beta chain OS=Homo sapiens OX=9606 GN=SPTBN1 PE=2 SV=1;tr|B2ZZ89|B2ZZ89_HUMAN Spectrin beta chain OS=Homo sapiens OX=9606 GN=SPTBN1 PE=2	6	3	3	3	0	3	0	3	0	3	1.6	1.6	1.6	264.44	2278	2278;2364;2364;2364;2366;690	2		3	0.0013643	2.563	0	1.6	6584200	0	6584200	0	5301200	0	3	3
I3L1P8	Solute carrier family 25 member 11	SLC25A11	tr|I3L1P8|I3L1P8_HUMAN;tr|Q6IBH0|Q6IBH0_HUMAN;sp|Q02978|M2OM_HUMAN	tr|I3L1P8|I3L1P8_HUMAN Solute carrier family 25 member 11 (Fragment) OS=Homo sapiens OX=9606 GN=SLC25A11 PE=1 SV=1;tr|Q6IBH0|Q6IBH0_HUMAN SLC25A11 protein OS=Homo sapiens OX=9606 GN=SLC25A11 PE=2 SV=1;sp|Q02978|M2OM_HUMAN Mitochondrial 2-oxoglutarate/malat	3	3	3	3	1	3	1	3	1	3	13.2	13.2	13.2	32.182	296	296;314;314	1.2	4	1	0	5.7916	3.4	13.2	22858000	2909800	16320000	0	16320000	2	4	7
A8K3M9	cDNA FLJ76387, highly similar to Homo sapiens splicing factor, arginine/serine-rich 9 (SFRS9), mRNA		tr|A8K3M9|A8K3M9_HUMAN;sp|Q13242|SRSF9_HUMAN;tr|A0A9L9PWX6|A0A9L9PWX6_HUMAN;tr|A0A9L9PXJ2|A0A9L9PXJ2_HUMAN;tr|H0YIB4|H0YIB4_HUMAN;tr|S4R3G0|S4R3G0_HUMAN;tr|B4DFT9|B4DFT9_HUMAN;tr|A0A9L9PXI1|A0A9L9PXI1_HUMAN;tr|A0A9L9PY11|A0A9L9PY11_HUMAN;tr|A0A9L9PX63|A0A9L9PX63_HUMAN	tr|A8K3M9|A8K3M9_HUMAN cDNA FLJ76387, highly similar to Homo sapiens splicing factor, arginine/serine-rich 9 (SFRS9), mRNA OS=Homo sapiens OX=9606 PE=2 SV=1;sp|Q13242|SRSF9_HUMAN Serine/arginine-rich splicing factor 9 OS=Homo sapiens OX=9606 GN=SRSF9 PE=1	11	3	3	3	1	3	1	3	1	3	16.7	16.7	16.7	25.514	221	221;221;72;74;109;119;125;126;194;216;188	1	4		0	6.3008	5	16.7	34803000	1132500	33670000	0	33670000	1	5	6
Q13868	Exosome complex component RRP4 (Exosome component 2) (Ribosomal RNA-processing protein 4)	EXOSC2 RRP4	sp|Q13868|EXOS2_HUMAN;tr|A3KFL5|A3KFL5_HUMAN;tr|B4E001|B4E001_HUMAN;tr|A0A8I5KV47|A0A8I5KV47_HUMAN;tr|A0A8I5KVY3|A0A8I5KVY3_HUMAN;tr|A3KFL2|A3KFL2_HUMAN	sp|Q13868|EXOS2_HUMAN Exosome complex component RRP4 OS=Homo sapiens OX=9606 GN=EXOSC2 PE=1 SV=2;tr|A3KFL5|A3KFL5_HUMAN Ribosomal RNA-processing protein 4 OS=Homo sapiens OX=9606 GN=EXOSC2 PE=1 SV=3;tr|B4E001|B4E001_HUMAN Exosome component 2 OS=Homo sapien	8	3	3	3	1	3	1	3	1	3	15.4	15.4	15.4	32.789	293	293;303;150;155;259;285;125;181	1.2	4	1	0	20.909	4.1	15.4	15285000	0	14083000	0	14083000	1	4	5
P26358	DNA (cytosine-5)-methyltransferase 1;DNA (cytosine-5)-methyltransferase	DNMT1	P26358;A0A024R7E3;A0A7I2V5D0;A0A7I2V490;A0A7I2YQQ0;A0A7I2YQA8;Q59FP7;A0A7I2V5F1;A0A7I2V5F6	sp|P26358|DNMT1_HUMAN DNA (cytosine-5)-methyltransferase 1 OS=Homo sapiens OX=9606 GN=DNMT1 PE=1 SV=2;tr|A0A024R7E3|A0A024R7E3_HUMAN DNA (cytosine-5)-methyltransferase OS=Homo sapiens OX=9606 GN=DNMT1 PE=3 SV=1;tr|A0A7I2V5D0|A0A7I2V5D0_HUMAN DNA (cytosine-	16	3	3	3	1	3	1	3	1	3	2.4	2.4	2.4	183.16	1536	1536;2101;2115;2121;691;691;851;852;1585;146;158;159;174;201;220;235	2		4	0	2.9515	0.9	2.4	5360500	493080	4867400	0	3919000	0	4	4
Q15554	Telomeric repeat-binding factor 2 (TTAGGG repeat-binding factor 2) (Telomeric DNA-binding protein)	TERF2 TRBF2 TRF2	sp|Q15554|TERF2_HUMAN;tr|V9GYM1|V9GYM1_HUMAN;tr|H3BTA7|H3BTA7_HUMAN;tr|H3BR06|H3BR06_HUMAN	sp|Q15554|TERF2_HUMAN Telomeric repeat-binding factor 2 OS=Homo sapiens OX=9606 GN=TERF2 PE=1 SV=3;tr|V9GYM1|V9GYM1_HUMAN Telomeric repeat binding factor 2 (Fragment) OS=Homo sapiens OX=9606 GN=TERF2 PE=1 SV=1;tr|H3BTA7|H3BTA7_HUMAN Telomeric repeat bindin	6	3	3	3	1	3	1	3	1	3	5.7	5.7	5.7	59.593	542	542;86;206;283;60;144	2		4	0	5.7504	1.5	5.7	17218000	540350	16677000	0	13428000	0	4	4
B3KY97	cDNA FLJ16235 fis, clone FEBRA2028516		tr|B3KY97|B3KY97_HUMAN;tr|B3KMR5|B3KMR5_HUMAN;sp|Q5JTH9|RRP12_HUMAN	tr|B3KY97|B3KY97_HUMAN cDNA FLJ16235 fis, clone FEBRA2028516 OS=Homo sapiens OX=9606 PE=2 SV=1;tr|B3KMR5|B3KMR5_HUMAN cDNA FLJ12434 fis, clone NT2RM1000037, highly similar to Homo sapiens KIAA0690 protein OS=Homo sapiens OX=9606 PE=2 SV=1;sp|Q5JTH9|RRP12_H	4	5	5	5	2	3	2	3	2	3	9.3	9.3	9.3	113.04	1015	1015;1297;1297;312	1.71	2	5	0	58.299	3	6.3	37000000	8891300	25340000	0	20403000	2	4	8
Q5QJE6	Deoxynucleotidyltransferase terminal-interacting protein 2 (Estrogen receptor-binding protein) (LPTS-interacting protein 2) (LPTS-RP2) (Terminal deoxynucleotidyltransferase-interacting factor 2) (TdIF2) (TdT-interacting factor 2)	DNTTIP2 ERBP TDIF2	sp|Q5QJE6|TDIF2_HUMAN;tr|J3KP30|J3KP30_HUMAN;tr|B7Z854|B7Z854_HUMAN	sp|Q5QJE6|TDIF2_HUMAN Deoxynucleotidyltransferase terminal-interacting protein 2 OS=Homo sapiens OX=9606 GN=DNTTIP2 PE=1 SV=2;tr|J3KP30|J3KP30_HUMAN Deoxynucleotidyltransferase terminal interacting protein 2 OS=Homo sapiens OX=9606 GN=DNTTIP2 PE=1 SV=1;tr|	3	3	3	3	1	3	1	3	1	3	6.5	6.5	6.5	84.468	756	756;601;601	2		4	0	5.92	1.7	6.5	25061000	3556500	21505000	0	17315000	1	4	5
A0A0B4J211	ATPase family AAA domain containing 2	ATAD2	tr|A0A0B4J211|A0A0B4J211_HUMAN;tr|A0A024R9G7|A0A024R9G7_HUMAN;sp|Q6PL18|ATAD2_HUMAN	tr|A0A0B4J211|A0A0B4J211_HUMAN ATPase family AAA domain containing 2 OS=Homo sapiens OX=9606 GN=ATAD2 PE=1 SV=1;tr|A0A024R9G7|A0A024R9G7_HUMAN ATPase family, AAA domain containing 2, isoform CRA_c OS=Homo sapiens OX=9606 GN=ATAD2 PE=3 SV=1;sp|Q6PL18|ATAD2_	3	3	3	3	0	3	0	3	0	3	7.5	7.5	7.5	80.608	708	708;1390;1390	2		3	0	7.7974	0	7.5	22536000	0	22536000	0	18145000	0	4	4
E5KTM5	rRNA adenine N(6)-methyltransferase (EC 2.1.1.-)	TFB1M hCG_32337	tr|E5KTM5|E5KTM5_HUMAN;tr|A8K0B9|A8K0B9_HUMAN;sp|Q8WVM0|TFB1M_HUMAN	tr|E5KTM5|E5KTM5_HUMAN rRNA adenine N(6)-methyltransferase OS=Homo sapiens OX=9606 GN=TFB1M PE=3 SV=1;tr|A8K0B9|A8K0B9_HUMAN rRNA adenine N(6)-methyltransferase OS=Homo sapiens OX=9606 PE=2 SV=1;sp|Q8WVM0|TFB1M_HUMAN Dimethyladenosine transferase 1, mitoch	3	4	4	4	1	3	1	3	1	3	21.1	21.1	21.1	39.542	346	346;346;346	1	4		0	9.0608	5.2	15.9	10244000	0	10244000	0	10244000	1	3	4
F6RY50	Signal-induced proliferation-associated 1	SIPA1	tr|F6RY50|F6RY50_HUMAN;sp|Q96FS4|SIPA1_HUMAN;tr|B4E0W3|B4E0W3_HUMAN	tr|F6RY50|F6RY50_HUMAN Signal-induced proliferation-associated 1 OS=Homo sapiens OX=9606 GN=SIPA1 PE=1 SV=1;sp|Q96FS4|SIPA1_HUMAN Signal-induced proliferation-associated protein 1 OS=Homo sapiens OX=9606 GN=SIPA1 PE=1 SV=1;tr|B4E0W3|B4E0W3_HUMAN cDNA FLJ60	4	3	3	3	0	3	0	3	0	3	4.7	4.7	4.7	101.82	940	940;1042;940;624	2		3	0	4.6791	0	4.7	13869000	0	13869000	0	11166000	0	3	3
H9KVC6	UAP56-interacting factor (Forty-two-three domain-containing protein 1)	FYTTD1	tr|H9KVC6|H9KVC6_HUMAN;tr|A0A024R9K4|A0A024R9K4_HUMAN;sp|Q96QD9|UIF_HUMAN	tr|H9KVC6|H9KVC6_HUMAN UAP56-interacting factor (Fragment) OS=Homo sapiens OX=9606 GN=FYTTD1 PE=1 SV=8;tr|A0A024R9K4|A0A024R9K4_HUMAN UAP56-interacting factor OS=Homo sapiens OX=9606 GN=FYTTD1 PE=3 SV=1;sp|Q96QD9|UIF_HUMAN UAP56-interacting factor OS=Homo	4	3	3	3	0	3	0	3	0	3	15.9	15.9	15.9	19.849	176	176;318;318;71	1	3		0	17.542	0	15.9	11666000	0	11666000	0	11666000	0	4	4
Q5MJ35	Protection of telomeres protein 1	POT1	tr|Q5MJ35|Q5MJ35_HUMAN;tr|Q5MJ32|Q5MJ32_HUMAN;tr|A0A590UJP0|A0A590UJP0_HUMAN;tr|Q5MJ34|Q5MJ34_HUMAN;tr|A0A590UJF7|A0A590UJF7_HUMAN;tr|A0A590UJF2|A0A590UJF2_HUMAN;tr|B7Z7M5|B7Z7M5_HUMAN;tr|A0A024R739|A0A024R739_HUMAN;sp|Q9NUX5|POTE1_HUMAN;tr|C9JPG9|C9JPG9_HUMAN;tr|A8MTK3|A8MTK3_HUMAN	tr|Q5MJ35|Q5MJ35_HUMAN Protection of telomeres protein 1 OS=Homo sapiens OX=9606 GN=POT1 PE=1 SV=1;tr|Q5MJ32|Q5MJ32_HUMAN Protection of telomeres protein 1 OS=Homo sapiens OX=9606 PE=2 SV=1;tr|A0A590UJP0|A0A590UJP0_HUMAN Protection of telomeres protein 1 O	15	3	3	3	0	3	0	3	0	3	14.1	14.1	14.1	38.037	340	340;459;509;518;559;567;580;634;634;213;503;42;45;56;73	2		3	0.0012005	1.8886	0	14.1	12573000	0	12573000	0	10123000	0	2	2
A0A0S2Z5C3	PAK1 interacting protein 1 isoform 1	PAK1IP1	tr|A0A0S2Z5C3|A0A0S2Z5C3_HUMAN;sp|Q9NWT1|PK1IP_HUMAN	tr|A0A0S2Z5C3|A0A0S2Z5C3_HUMAN PAK1 interacting protein 1 isoform 1 (Fragment) OS=Homo sapiens OX=9606 GN=PAK1IP1 PE=2 SV=1;sp|Q9NWT1|PK1IP_HUMAN p21-activated protein kinase-interacting protein 1 OS=Homo sapiens OX=9606 GN=PAK1IP1 PE=1 SV=2	2	4	4	4	3	3	3	3	3	3	14.5	14.5	14.5	43.963	392	392;392	1.56	4	5	0	13.289	12.2	10.2	18731000	7296900	10125000	0	7329000	4	3	9
A8K3Y5	cDNA FLJ78186		tr|A8K3Y5|A8K3Y5_HUMAN;sp|Q9NX58|LYAR_HUMAN	tr|A8K3Y5|A8K3Y5_HUMAN cDNA FLJ78186 OS=Homo sapiens OX=9606 PE=2 SV=1;sp|Q9NX58|LYAR_HUMAN Cell growth-regulating nucleolar protein OS=Homo sapiens OX=9606 GN=LYAR PE=1 SV=3	2	3	3	3	2	3	2	3	2	3	6.9	6.9	6.9	43.622	379	379;379	1.67	2	4	0	9.0091	3.2	6.9	16147000	2872200	13275000	0	10689000	2	5	8
H0YKU1	Tropomodulin 3	TMOD3	tr|H0YKU1|H0YKU1_HUMAN;tr|H0YNJ8|H0YNJ8_HUMAN;tr|Q5HYL6|Q5HYL6_HUMAN;sp|Q9NYL9|TMOD3_HUMAN	tr|H0YKU1|H0YKU1_HUMAN Tropomodulin 3 (Fragment) OS=Homo sapiens OX=9606 GN=TMOD3 PE=1 SV=1;tr|H0YNJ8|H0YNJ8_HUMAN Tropomodulin 3 OS=Homo sapiens OX=9606 GN=TMOD3 PE=1 SV=1;tr|Q5HYL6|Q5HYL6_HUMAN Uncharacterized protein DKFZp686E1899 OS=Homo sapiens OX=960	4	3	3	3	0	3	0	3	0	3	25.7	25.7	25.7	20.79	187	187;213;352;352	1.5	2	2	0	6.0082	0	25.7	16116000	0	16116000	0	14556000	0	3	3
B3KM49	cDNA FLJ10296 fis, clone NT2RM1001044, highly similar to Homo sapiens HSPC031 mRNA		tr|B3KM49|B3KM49_HUMAN;sp|Q9Y221|NIP7_HUMAN;tr|J3QLW7|J3QLW7_HUMAN	tr|B3KM49|B3KM49_HUMAN cDNA FLJ10296 fis, clone NT2RM1001044, highly similar to Homo sapiens HSPC031 mRNA OS=Homo sapiens OX=9606 PE=2 SV=1;sp|Q9Y221|NIP7_HUMAN 60S ribosome subunit biogenesis protein NIP7 homolog OS=Homo sapiens OX=9606 GN=NIP7 PE=1 SV=1;	5	3	3	3	0	3	0	3	0	3	40.6	40.6	40.6	15.222	133	133;180;110;70;79	1	3		0	7.0285	0	40.6	17381000	0	17381000	0	17381000	0	4	4
J3KTL8	Structural maintenance of chromosomes flexible hinge domain containing 1	SMCHD1	tr|J3KTL8|J3KTL8_HUMAN;tr|A0A8I5KRS9|A0A8I5KRS9_HUMAN;sp|A6NHR9|SMHD1_HUMAN;tr|J3QSH1|J3QSH1_HUMAN;tr|A0A8I5KQZ7|A0A8I5KQZ7_HUMAN;tr|A0A8I5KW02|A0A8I5KW02_HUMAN	tr|J3KTL8|J3KTL8_HUMAN Structural maintenance of chromosomes flexible hinge domain containing 1 (Fragment) OS=Homo sapiens OX=9606 GN=SMCHD1 PE=1 SV=1;tr|A0A8I5KRS9|A0A8I5KRS9_HUMAN Structural maintenance of chromosomes flexible hinge domain containing 1 O	6	2	2	2	0	2	0	2	0	2	2.4	2.4	2.4	155.65	1388	1388;1961;2005;150;385;748	2		2	0	4.1234	0	2.4	6606200	0	6606200	0	5319000	0	2	2
Q53F09	Karyopherin alpha 3 variant		tr|Q53F09|Q53F09_HUMAN;tr|A0A024RDV7|A0A024RDV7_HUMAN;sp|O00505|IMA4_HUMAN;tr|H0Y4S9|H0Y4S9_HUMAN	tr|Q53F09|Q53F09_HUMAN Karyopherin alpha 3 variant (Fragment) OS=Homo sapiens OX=9606 PE=2 SV=1;tr|A0A024RDV7|A0A024RDV7_HUMAN Importin subunit alpha OS=Homo sapiens OX=9606 GN=KPNA3 PE=3 SV=1;sp|O00505|IMA4_HUMAN Importin subunit alpha-4 OS=Homo sapiens O	4	2	2	2	1	2	1	2	1	2	4.4	4.4	4.4	57.745	521	521;521;521;91	1.75	1	3	0	2.9674	1.9	4.4	9762400	1677000	5300500	0	4267700	0	3	4
B3KPV5	cDNA FLJ32300 fis, clone PROST2002227, highly similar to U3 small nucleolar ribonucleoprotein protein MPP10		tr|B3KPV5|B3KPV5_HUMAN;sp|O00566|MPP10_HUMAN;tr|U3KQ48|U3KQ48_HUMAN;tr|A0A8Q3WKH7|A0A8Q3WKH7_HUMAN;tr|A0A8Q3WK70|A0A8Q3WK70_HUMAN	tr|B3KPV5|B3KPV5_HUMAN cDNA FLJ32300 fis, clone PROST2002227, highly similar to U3 small nucleolar ribonucleoprotein protein MPP10 (Fragment) OS=Homo sapiens OX=9606 PE=2 SV=1;sp|O00566|MPP10_HUMAN U3 small nucleolar ribonucleoprotein protein MPP10 OS=Homo	5	3	3	3	2	2	2	2	2	2	8.3	8.3	8.3	76.344	661	661;681;462;490;541	2		4	0	5.2806	5.6	5.6	12891000	4314600	8576800	0	6905600	2	3	5
J3KSY7	Protein CASC3	CASC3	tr|J3KSY7|J3KSY7_HUMAN;tr|B4DKR6|B4DKR6_HUMAN;sp|O15234|CASC3_HUMAN;tr|A0A024R1X0|A0A024R1X0_HUMAN	tr|J3KSY7|J3KSY7_HUMAN Protein CASC3 (Fragment) OS=Homo sapiens OX=9606 GN=CASC3 PE=1 SV=1;tr|B4DKR6|B4DKR6_HUMAN Protein CASC3 OS=Homo sapiens OX=9606 PE=2 SV=1;sp|O15234|CASC3_HUMAN Protein CASC3 OS=Homo sapiens OX=9606 GN=CASC3 PE=1 SV=2;tr|A0A024R1X0|A	4	2	2	2	1	2	1	2	1	2	10.8	10.8	10.8	25.651	223	223;641;703;741	2		3	0.001292	2.2578	6.3	10.8	12106000	6122300	5983300	0	4817500	1	4	5
B4E1K8	Eukaryotic translation initiation factor 3 subunit D (eIF3d) (Eukaryotic translation initiation factor 3 subunit 7) (eIF-3-zeta)	EIF3D EIF3S7	tr|B4E1K8|B4E1K8_HUMAN;sp|O15371|EIF3D_HUMAN;tr|B0QYA6|B0QYA6_HUMAN;tr|B0QYA5|B0QYA5_HUMAN	tr|B4E1K8|B4E1K8_HUMAN Eukaryotic translation initiation factor 3 subunit D OS=Homo sapiens OX=9606 GN=EIF3D PE=2 SV=1;sp|O15371|EIF3D_HUMAN Eukaryotic translation initiation factor 3 subunit D OS=Homo sapiens OX=9606 GN=EIF3D PE=1 SV=1;tr|B0QYA6|B0QYA6_HU	4	2	2	2	1	2	1	2	1	2	4.9	4.9	4.9	52.827	451	451;548;173;269	1.75	1	3	0	3.0311	2.2	4.9	10532000	4355900	6176400	0	4972900	2	3	6
Q05CM9	PSIP1 protein	PSIP1	tr|Q05CM9|Q05CM9_HUMAN;sp|O75475|PSIP1_HUMAN	tr|Q05CM9|Q05CM9_HUMAN PSIP1 protein (Fragment) OS=Homo sapiens OX=9606 GN=PSIP1 PE=2 SV=1;sp|O75475|PSIP1_HUMAN PC4 and SFRS1-interacting protein OS=Homo sapiens OX=9606 GN=PSIP1 PE=1 SV=1	2	2	2	2	0	2	0	2	0	2	12.2	12.2	12.2	29.67	263	263;530	2		2	0	17.485	0	12.2	153160000	0	153160000	0	123320000	0	3	3
B2R4V4	cDNA, FLJ92232, highly similar to Homo sapiens barrier to autointegration factor 1 (BANF1), mRNA		tr|B2R4V4|B2R4V4_HUMAN;tr|A0A024R5H0|A0A024R5H0_HUMAN;sp|O75531|BAF_HUMAN	tr|B2R4V4|B2R4V4_HUMAN cDNA, FLJ92232, highly similar to Homo sapiens barrier to autointegration factor 1 (BANF1), mRNA OS=Homo sapiens OX=9606 PE=2 SV=1;tr|A0A024R5H0|A0A024R5H0_HUMAN Barrier to autointegration factor 1, isoform CRA_a OS=Homo sapiens OX=9	3	2	2	2	0	2	0	2	0	2	14.6	14.6	14.6	10.016	89	89;89;89	2		2	0	10.242	0	14.6	137030000	0	137030000	0	110330000	0	3	3
O95235	Kinesin-like protein KIF20A (GG10_2) (Mitotic kinesin-like protein 2) (MKlp2) (Rab6-interacting kinesin-like protein) (Rabkinesin-6)	KIF20A MKLP2 RAB6KIFL	sp|O95235|KI20A_HUMAN;tr|D6R9E4|D6R9E4_HUMAN;tr|D6RBN1|D6RBN1_HUMAN	sp|O95235|KI20A_HUMAN Kinesin-like protein KIF20A OS=Homo sapiens OX=9606 GN=KIF20A PE=1 SV=1;tr|D6R9E4|D6R9E4_HUMAN Kinesin family member 20A (Fragment) OS=Homo sapiens OX=9606 GN=KIF20A PE=1 SV=1;tr|D6RBN1|D6RBN1_HUMAN Kinesin family member 20A (Fragment	3	2	2	2	0	2	0	2	0	2	2.9	2.9	2.9	100.28	890	890;159;225	2		3	0	11.766	0	2.9	2851300	0	2851300	0	2295800	0	4	4
A0A7I2V327	NADH dehydrogenase [ubiquinone] 1 alpha subcomplex subunit 10, mitochondrial	NDUFA10	tr|A0A7I2V327|A0A7I2V327_HUMAN;tr|A0A7I2V419|A0A7I2V419_HUMAN;tr|E7ESZ7|E7ESZ7_HUMAN;tr|A0A7I2V4N8|A0A7I2V4N8_HUMAN;tr|A0A7I2V2N6|A0A7I2V2N6_HUMAN;tr|H7C2X4|H7C2X4_HUMAN;tr|A0A087WXC5|A0A087WXC5_HUMAN;tr|H7C1Y7|H7C1Y7_HUMAN;tr|A0A7I2V5B2|A0A7I2V5B2_HUMAN;tr|A0A7I2V5U7|A0A7I2V5U7_HUMAN;sp|O95299|NDUAA_HUMAN;tr|A8K413|A8K413_HUMAN;tr|Q7Z518|Q7Z518_HUMAN;tr|A0A7I2V594|A0A7I2V594_HUMAN;tr|A0A7I2V2X3|…	tr|A0A7I2V327|A0A7I2V327_HUMAN NADH dehydrogenase [ubiquinone] 1 alpha subcomplex subunit 10, mitochondrial OS=Homo sapiens OX=9606 GN=NDUFA10 PE=1 SV=1;tr|A0A7I2V419|A0A7I2V419_HUMAN NADH dehydrogenase [ubiquinone] 1 alpha subcomplex subunit 10, mitochond	29	2	2	2	1	2	1	2	1	2	8.7	8.7	8.7	44.239	393	393;345;390;388;384;375;371;362;361;358;355;355;354;354;344;201;339;335;333;321;317;297;297;244;241;236;203;202;98	1.25	3	1	0	15.862	5.6	8.7	33220000	7811100	15196000	0	15196000	0	3	4
B3KN59	cDNA FLJ13673 fis, clone PLACE1011858, highly similar to BAG family molecular chaperone regulator 2		tr|B3KN59|B3KN59_HUMAN;tr|B3KM36|B3KM36_HUMAN;sp|O95816|BAG2_HUMAN	tr|B3KN59|B3KN59_HUMAN cDNA FLJ13673 fis, clone PLACE1011858, highly similar to BAG family molecular chaperone regulator 2 OS=Homo sapiens OX=9606 PE=2 SV=1;tr|B3KM36|B3KM36_HUMAN cDNA FLJ10153 fis, clone HEMBA1003417, highly similar to BAG family molecula	3	2	2	2	0	2	0	2	0	2	15.2	15.2	15.2	23.748	211	211;211;211	1.33	2	1	0.0013774	2.6224	0	15.2	8114000	0	5373400	0	5373400	0	1	1
Q93020	GTP-binding regulatory protein Gi alpha-2 chain	WUGSC:H_LUCA16.1	tr|Q93020|Q93020_HUMAN;sp|P04899|GNAI2_HUMAN;tr|B3KX51|B3KX51_HUMAN;tr|Q96C71|Q96C71_HUMAN;tr|B3KP24|B3KP24_HUMAN	tr|Q93020|Q93020_HUMAN GTP-binding regulatory protein Gi alpha-2 chain (Fragment) OS=Homo sapiens OX=9606 GN=WUGSC:H_LUCA16.1 PE=3 SV=2;sp|P04899|GNAI2_HUMAN Guanine nucleotide-binding protein G(i) subunit alpha-2 OS=Homo sapiens OX=9606 GN=GNAI2 PE=1 SV=3	5	4	2	2	1	4	0	2	0	2	27.4	15.7	15.7	22.1	197	197;355;303;355;274	1	2		0	6.7585	6.1	27.4	6222300	0	6222300	0	6222300	0	2	2
Q08AJ9	Histone H2A	HIST1H2AB HIST1H2AE hCG_1640984 hCG_1787383	tr|Q08AJ9|Q08AJ9_HUMAN;tr|A0A024R017|A0A024R017_HUMAN;sp|Q93077|H2A1C_HUMAN;sp|Q7L7L0|H2A3_HUMAN;sp|P04908|H2A1B_HUMAN;tr|A0A3B3IS11|A0A3B3IS11_HUMAN	tr|Q08AJ9|Q08AJ9_HUMAN Histone H2A OS=Homo sapiens OX=9606 GN=HIST1H2AB PE=2 SV=1;tr|A0A024R017|A0A024R017_HUMAN Histone H2A OS=Homo sapiens OX=9606 GN=HIST1H2AC PE=3 SV=1;sp|Q93077|H2A1C_HUMAN Histone H2A type 1-C OS=Homo sapiens OX=9606 GN=H2AC6 PE=1 SV=	7	9	2	2	6	9	1	2	1	2	61.5	13.8	13.8	14.135	130	130;130;130;130;130;140;47	1.5	3	3	0	17.691	36.2	61.5	44106000	2982900	38881000	0	31694000	1	4	5
P09067	Homeobox protein Hox-B5 (Homeobox protein HHO.C10) (Homeobox protein Hox-2A) (Homeobox protein Hu-1)	HOXB5 HOX2A	sp|P09067|HXB5_HUMAN;sp|P20719|HXA5_HUMAN;tr|Q6FG31|Q6FG31_HUMAN	sp|P09067|HXB5_HUMAN Homeobox protein Hox-B5 OS=Homo sapiens OX=9606 GN=HOXB5 PE=1 SV=3;sp|P20719|HXA5_HUMAN Homeobox protein Hox-A5 OS=Homo sapiens OX=9606 GN=HOXA5 PE=1 SV=2;tr|Q6FG31|Q6FG31_HUMAN HOXA5 protein (Fragment) OS=Homo sapiens OX=9606 GN=HOXA5	9	3	3	3	1	2	1	2	1	2	10	10	10	29.434	269	269;270;270;126;222;230;233;235;235	1.25	3	1	0.001218	1.9941	4.8	9.7	6220200	1764100	3246700	0	3246700	1	1	3
Q6ZN40	Tropomyosin 1 (Tropomyosin 1 (Alpha), isoform CRA_f) (cDNA FLJ16459 fis, clone BRCAN2002473, moderately similar to Tropomyosin, fibroblast isoform 2)	TPM1 hCG_33495	tr|Q6ZN40|Q6ZN40_HUMAN;tr|H0YKX5|H0YKX5_HUMAN;sp|P09493|TPM1_HUMAN;tr|A0A024R5W6|A0A024R5W6_HUMAN;tr|A0A0K0K1I0|A0A0K0K1I0_HUMAN;tr|A0A0S2Z4G6|A0A0S2Z4G6_HUMAN;tr|D9YZV4|D9YZV4_HUMAN;tr|D9YZV5|D9YZV5_HUMAN;tr|B7Z596|B7Z596_HUMAN;tr|A0A494BZZ2|A0A494BZZ2_HUMAN;tr|H7BYY1|H7BYY1_HUMAN;tr|H0YKJ4|H0YKJ4_HUMAN;tr|H0YK48|H0YK48_HUMAN;tr|B7Z722|B7Z722_HUMAN;tr|F5H7S3|F5H7S3_HUMAN;tr|Q1ZYL5|Q1ZYL5_HUMAN;t…	tr|Q6ZN40|Q6ZN40_HUMAN Tropomyosin 1 OS=Homo sapiens OX=9606 GN=TPM1 PE=1 SV=1;tr|H0YKX5|H0YKX5_HUMAN Tropomyosin 1 (Fragment) OS=Homo sapiens OX=9606 GN=TPM1 PE=1 SV=1;sp|P09493|TPM1_HUMAN Tropomyosin alpha-1 chain OS=Homo sapiens OX=9606 GN=TPM1 PE=1 SV=	23	8	2	2	0	8	0	2	0	2	15.3	4.6	4.6	37.452	326	326;142;284;284;284;284;284;284;275;251;248;248;248;248;245;245;245;243;203;303;180;155;108	1	2		0.001328	2.4302	0	15.3	6472200	0	6472200	0	6472200	0	3	3
A0A494C1T2	C-1-tetrahydrofolate synthase, cytoplasmic (EC 6.3.4.3)	MTHFD1	tr|A0A494C1T2|A0A494C1T2_HUMAN;tr|A0A8V8TKS0|A0A8V8TKS0_HUMAN;tr|A0A8V8TL50|A0A8V8TL50_HUMAN;tr|V9GZ78|V9GZ78_HUMAN;tr|A0A8V8TMA4|A0A8V8TMA4_HUMAN;tr|A0A8V8TKT4|A0A8V8TKT4_HUMAN;tr|V9GYY3|V9GYY3_HUMAN;sp|P11586|C1TC_HUMAN;tr|F5H2F4|F5H2F4_HUMAN;tr|B7Z809|B7Z809_HUMAN	tr|A0A494C1T2|A0A494C1T2_HUMAN C-1-tetrahydrofolate synthase, cytoplasmic (Fragment) OS=Homo sapiens OX=9606 GN=MTHFD1 PE=1 SV=1;tr|A0A8V8TKS0|A0A8V8TKS0_HUMAN C-1-tetrahydrofolate synthase, cytoplasmic OS=Homo sapiens OX=9606 GN=MTHFD1 PE=1 SV=1;tr|A0A8V8	12	3	3	3	2	2	2	2	2	2	6.8	6.8	6.8	69.704	644	644;762;852;854;884;906;922;935;964;1020;356;628	2		4	0	3.6515	4.3	5	4250600	1312700	2937800	0	2365400	2	2	4
A0A0S2Z487	Junction plakoglobin isoform 1	JUP	tr|A0A0S2Z487|A0A0S2Z487_HUMAN;tr|A0A024R1X8|A0A024R1X8_HUMAN;sp|P14923|PLAK_HUMAN;tr|A0A0S2Z495|A0A0S2Z495_HUMAN	tr|A0A0S2Z487|A0A0S2Z487_HUMAN Junction plakoglobin isoform 1 (Fragment) OS=Homo sapiens OX=9606 GN=JUP PE=2 SV=1;tr|A0A024R1X8|A0A024R1X8_HUMAN Junction plakoglobin, isoform CRA_a OS=Homo sapiens OX=9606 GN=JUP PE=3 SV=1;sp|P14923|PLAK_HUMAN Junction plak	4	3	3	2	0	3	0	3	0	2	4.8	4.8	2.4	81.744	745	745;745;745;334	2		3	0	4.2725	0	4.8	13198000	0	13198000	0	10626000	0	4	4
Q5T081	CHC1 protein (Regulator of chromosome condensation 1 isoform 1) (Regulator of chromosome condensation 1, isoform CRA_b)	RCC1 CHC1 hCG_27809	tr|Q5T081|Q5T081_HUMAN;sp|P18754|RCC1_HUMAN;tr|A0A0S2Z3I4|A0A0S2Z3I4_HUMAN;tr|A0A0S2Z404|A0A0S2Z404_HUMAN;tr|C9JRH2|C9JRH2_HUMAN;tr|C9J3R0|C9J3R0_HUMAN;tr|C9JMJ4|C9JMJ4_HUMAN;tr|C9JQZ4|C9JQZ4_HUMAN;tr|C9JW69|C9JW69_HUMAN	tr|Q5T081|Q5T081_HUMAN CHC1 protein (Fragment) OS=Homo sapiens OX=9606 GN=RCC1 PE=2 SV=1;sp|P18754|RCC1_HUMAN Regulator of chromosome condensation OS=Homo sapiens OX=9606 GN=RCC1 PE=1 SV=1;tr|A0A0S2Z3I4|A0A0S2Z3I4_HUMAN Regulator of chromosome condensation	9	2	2	2	0	2	0	2	0	2	8.6	8.6	8.6	44.969	421	421;421;438;452;230;264;272;283;372	2		2	0	4.0273	0	8.6	10815000	0	10815000	0	8707700	0	3	3
A0A7P0NMY4	Filamin A	FLNA	tr|A0A7P0NMY4|A0A7P0NMY4_HUMAN;sp|P21333|FLNA_HUMAN;tr|Q60FE5|Q60FE5_HUMAN;tr|Q60FE6|Q60FE6_HUMAN;tr|A6NDY9|A6NDY9_HUMAN;tr|A0A804HL72|A0A804HL72_HUMAN;tr|A0A024R321|A0A024R321_HUMAN;sp|O75369|FLNB_HUMAN;tr|A0A804HK76|A0A804HK76_HUMAN;tr|Q86TQ3|Q86TQ3_HUMAN;tr|A0A087WWY3|A0A087WWY3_HUMAN;tr|Q8TES4|Q8TES4_HUMAN;tr|Q6NXF2|Q6NXF2_HUMAN;tr|Q96C61|Q96C61_HUMAN;tr|B4E2F9|B4E2F9_HUMAN;tr|F8WE98|F8WE98_H…	tr|A0A7P0NMY4|A0A7P0NMY4_HUMAN Filamin A OS=Homo sapiens OX=9606 GN=FLNA PE=1 SV=1;sp|P21333|FLNA_HUMAN Filamin-A OS=Homo sapiens OX=9606 GN=FLNA PE=1 SV=4;tr|Q60FE5|Q60FE5_HUMAN Filamin A OS=Homo sapiens OX=9606 GN=FLNA PE=1 SV=1;tr|Q60FE6|Q60FE6_HUMAN Fi	19	2	2	2	0	2	0	2	0	2	2	2	2	167.9	1574	1574;2647;2620;2612;2315;2270;2622;2602;2562;177;482;1455;983;838;780;604;556;521;2725	1.67	1	2	0	4.3192	0	2	15155000	0	15155000	0	12665000	0	3	3
Q5U0A0	Proteasome subunit alpha type		tr|Q5U0A0|Q5U0A0_HUMAN;tr|A0A109NGN6|A0A109NGN6_HUMAN;sp|P28066|PSA5_HUMAN	tr|Q5U0A0|Q5U0A0_HUMAN Proteasome subunit alpha type OS=Homo sapiens OX=9606 PE=2 SV=1;tr|A0A109NGN6|A0A109NGN6_HUMAN Proteasome subunit alpha type OS=Homo sapiens OX=9606 PE=2 SV=1;sp|P28066|PSA5_HUMAN Proteasome subunit alpha type-5 OS=Homo sapiens OX=96	3	2	2	2	1	2	1	2	1	2	12.9	12.9	12.9	26.425	241	241;241;241	1.6	2	3	0	3.3572	7.9	12.9	7618300	980930	2757300	0	3016100	1	2	6
C9J8M3	Replication factor C subunit 4	RFC4	tr|C9J8M3|C9J8M3_HUMAN;tr|C9JZI1|C9JZI1_HUMAN;sp|P35249|RFC4_HUMAN	tr|C9J8M3|C9J8M3_HUMAN Replication factor C subunit 4 (Fragment) OS=Homo sapiens OX=9606 GN=RFC4 PE=1 SV=1;tr|C9JZI1|C9JZI1_HUMAN Replication factor C subunit 4 OS=Homo sapiens OX=9606 GN=RFC4 PE=1 SV=1;sp|P35249|RFC4_HUMAN Replication factor C subunit 4 O	3	2	2	2	0	2	0	2	0	2	14	14	14	23.648	214	214;336;363	1	2		0	22.293	0	14	3165900	0	3165900	0	3165900	0	3	3
P35251	Replication factor C subunit 1 (Activator 1 140 kDa subunit) (A1 140 kDa subunit) (Activator 1 large subunit) (Activator 1 subunit 1) (DNA-binding protein PO-GA) (Replication factor C 140 kDa subunit) (RF-C 140 kDa subunit) (RFC140) (Replication factor C large subunit)	RFC1 RFC140	sp|P35251|RFC1_HUMAN	sp|P35251|RFC1_HUMAN Replication factor C subunit 1 OS=Homo sapiens OX=9606 GN=RFC1 PE=1 SV=4	1	2	2	2	0	2	0	2	0	2	1.9	1.9	1.9	128.25	1148	1148	2		2	0.0011976	1.873	0	1.9	8845700	0	8845700	0	7122100	0	3	3
B0ZBD0	Small ribosomal subunit protein eS19 (40S ribosomal protein S19)	RPS19 hCG_1995572	tr|B0ZBD0|B0ZBD0_HUMAN;sp|P39019|RS19_HUMAN;tr|Q8WVX7|Q8WVX7_HUMAN;tr|M0R2L9|M0R2L9_HUMAN;tr|A0A075B6E2|A0A075B6E2_HUMAN;tr|M0QYF7|M0QYF7_HUMAN;tr|M0R140|M0R140_HUMAN	tr|B0ZBD0|B0ZBD0_HUMAN Small ribosomal subunit protein eS19 OS=Homo sapiens OX=9606 GN=RPS19 PE=2 SV=1;sp|P39019|RS19_HUMAN Small ribosomal subunit protein eS19 OS=Homo sapiens OX=9606 GN=RPS19 PE=1 SV=2;tr|Q8WVX7|Q8WVX7_HUMAN Small ribosomal subunit prote	7	2	2	2	1	2	1	2	1	2	12.4	12.4	12.4	16.06	145	145;145;157;71;71;100;102	1.57	3	4	0.0014184	2.7801	6.2	12.4	6385800	909740	2334200	0	2399200	1	4	10
Q59ET3	Chaperonin containing TCP1, subunit 6A isoform a variant		tr|Q59ET3|Q59ET3_HUMAN;tr|B2R9K8|B2R9K8_HUMAN;tr|A0A024RDL1|A0A024RDL1_HUMAN;sp|P40227|TCPZ_HUMAN;sp|Q92526|TCPW_HUMAN	tr|Q59ET3|Q59ET3_HUMAN Chaperonin containing TCP1, subunit 6A isoform a variant (Fragment) OS=Homo sapiens OX=9606 PE=2 SV=1;tr|B2R9K8|B2R9K8_HUMAN cDNA, FLJ94440, highly similar to Homo sapiens chaperonin containing TCP1, subunit 6A (zeta 1)(CCT6A), mRNA	5	2	2	2	1	2	1	2	1	2	3.8	3.8	3.8	57.761	529	529;531;531;531;530	1.5	4	4	0.001199	1.8865	2.5	3.8	4260600	650690	1449600	0	1425100	1	3	9
B3KWQ6	cDNA FLJ43599 fis, clone SMINT2017781, highly similar to PERIPHERIN		tr|B3KWQ6|B3KWQ6_HUMAN;sp|P41219|PERI_HUMAN;tr|H7C5W5|H7C5W5_HUMAN	tr|B3KWQ6|B3KWQ6_HUMAN cDNA FLJ43599 fis, clone SMINT2017781, highly similar to PERIPHERIN OS=Homo sapiens OX=9606 PE=2 SV=1;sp|P41219|PERI_HUMAN Peripherin OS=Homo sapiens OX=9606 GN=PRPH PE=1 SV=2;tr|H7C5W5|H7C5W5_HUMAN Peripherin (Fragment) OS=Homo sapi	4	4	2	2	4	4	2	2	2	2	6.8	4.3	4.3	53.68	470	470;470;200;207	1.71	2	5	0.0022548	1.5903	6.8	6.8	2821800	1100200	1721600	0	1473000	1	4	7
P46109	Crk-like protein	CRKL	sp|P46109|CRKL_HUMAN	sp|P46109|CRKL_HUMAN Crk-like protein OS=Homo sapiens OX=9606 GN=CRKL PE=1 SV=1	1	2	2	2	1	2	1	2	1	2	8.9	8.9	8.9	33.777	303	303	1	3		0.0011682	1.7093	5	8.9	14166000	10721000	3445500	0	3445500	0	2	2
Q9BQQ5	Ribosomal protein L27a	L27a	tr|Q9BQQ5|Q9BQQ5_HUMAN;tr|E9PLL6|E9PLL6_HUMAN;tr|Q6NZ52|Q6NZ52_HUMAN;sp|P46776|RL27A_HUMAN;tr|E9PJD9|E9PJD9_HUMAN	tr|Q9BQQ5|Q9BQQ5_HUMAN Ribosomal protein L27a OS=Homo sapiens OX=9606 GN=L27a PE=4 SV=1;tr|E9PLL6|E9PLL6_HUMAN Ribosomal protein L27a OS=Homo sapiens OX=9606 GN=RPL27A PE=1 SV=1;tr|Q6NZ52|Q6NZ52_HUMAN Large ribosomal subunit protein uL15 OS=Homo sapiens OX	6	3	3	3	3	2	3	2	3	2	32.1	32.1	32.1	12.015	106	106;108;148;148;91;113	1.25	6	2	0	3.3071	32.1	22.6	24203000	2920000	17138000	0	15922000	1	1	4
Q5T7N0	Ribosomal protein L5	RPL5	tr|Q5T7N0|Q5T7N0_HUMAN;tr|A0A2R8Y4A2|A0A2R8Y4A2_HUMAN;tr|A0A2R8Y6J3|A0A2R8Y6J3_HUMAN;tr|B3KTM6|B3KTM6_HUMAN;tr|A2RUM7|A2RUM7_HUMAN;sp|P46777|RL5_HUMAN;tr|Q59GX9|Q59GX9_HUMAN;tr|Q9BUV4|Q9BUV4_HUMAN	tr|Q5T7N0|Q5T7N0_HUMAN Ribosomal protein L5 (Fragment) OS=Homo sapiens OX=9606 GN=RPL5 PE=1 SV=2;tr|A0A2R8Y4A2|A0A2R8Y4A2_HUMAN Ribosomal protein L5 OS=Homo sapiens OX=9606 GN=RPL5 PE=1 SV=1;tr|A0A2R8Y6J3|A0A2R8Y6J3_HUMAN Ribosomal protein L5 (Fragment) OS	8	2	2	2	1	2	1	2	1	2	26.9	26.9	26.9	14.114	130	130;170;238;247;297;297;303;101	1	5		0	4.0086	13.8	26.9	2071200	0	2071200	0	2071200	0	2	2
H0YMF4	Large ribosomal subunit protein eL28 (60S ribosomal protein L28)	RPL28	tr|H0YMF4|H0YMF4_HUMAN;sp|P46779|RL28_HUMAN;tr|H0YKD8|H0YKD8_HUMAN;tr|H0YLP6|H0YLP6_HUMAN;tr|Q59F34|Q59F34_HUMAN	tr|H0YMF4|H0YMF4_HUMAN Large ribosomal subunit protein eL28 OS=Homo sapiens OX=9606 GN=RPL28 PE=1 SV=1;sp|P46779|RL28_HUMAN Large ribosomal subunit protein eL28 OS=Homo sapiens OX=9606 GN=RPL28 PE=1 SV=3;tr|H0YKD8|H0YKD8_HUMAN Large ribosomal subunit prote	5	2	2	2	2	2	2	2	2	2	16.1	16.1	16.1	12.39	112	112;137;170;89;95	1.38	5	3	0.0013089	2.3535	16.1	16.1	11624000	7366900	4257200	0	4257200	1	1	2
Q6P1N4	IQGAP1 protein	IQGAP1	tr|Q6P1N4|Q6P1N4_HUMAN;tr|A0A0J9YXZ5|A0A0J9YXZ5_HUMAN;tr|A4QPB0|A4QPB0_HUMAN;tr|A0A024RC65|A0A024RC65_HUMAN;sp|P46940|IQGA1_HUMAN	tr|Q6P1N4|Q6P1N4_HUMAN IQGAP1 protein (Fragment) OS=Homo sapiens OX=9606 GN=IQGAP1 PE=2 SV=1;tr|A0A0J9YXZ5|A0A0J9YXZ5_HUMAN IQ motif containing GTPase activating protein 1 OS=Homo sapiens OX=9606 GN=IQGAP1 PE=1 SV=1;tr|A4QPB0|A4QPB0_HUMAN IQ motif containi	5	2	2	2	0	2	0	2	0	2	3.3	3.3	3.3	107.54	943	943;1191;1657;1657;1657	2		2	0.0013175	2.3817	0	3.3	3997000	0	3997000	0	3218200	0	2	2
P49207	Large ribosomal subunit protein eL34 (60S ribosomal protein L34)	RPL34	sp|P49207|RL34_HUMAN;tr|A1LUY1|A1LUY1_HUMAN;tr|Q5MK14|Q5MK14_HUMAN	sp|P49207|RL34_HUMAN Large ribosomal subunit protein eL34 OS=Homo sapiens OX=9606 GN=RPL34 PE=1 SV=3;tr|A1LUY1|A1LUY1_HUMAN Large ribosomal subunit protein eL34 OS=Homo sapiens OX=9606 GN=RPL34 PE=3 SV=1;tr|Q5MK14|Q5MK14_HUMAN Large ribosomal subunit prote	3	2	2	2	2	2	2	2	2	2	16.2	16.2	16.2	13.293	117	117;117;62	1.67	2	4	0.0013736	2.5963	16.2	16.2	5722100	535890	3945400	0	3307400	0	1	1
P49247	Ribose-5-phosphate isomerase (EC 5.3.1.6) (Phosphoriboisomerase)	RPIA RPI	sp|P49247|RPIA_HUMAN;tr|Q53SB2|Q53SB2_HUMAN;tr|Q53R32|Q53R32_HUMAN	sp|P49247|RPIA_HUMAN Ribose-5-phosphate isomerase OS=Homo sapiens OX=9606 GN=RPIA PE=1 SV=3;tr|Q53SB2|Q53SB2_HUMAN ribose-5-phosphate isomerase (Fragment) OS=Homo sapiens OX=9606 GN=RPIA PE=3 SV=1;tr|Q53R32|Q53R32_HUMAN ribose-5-phosphate isomerase (Fragme	3	2	2	2	0	2	0	2	0	2	8.7	8.7	8.7	33.269	311	311;60;177	1	2		0	6.3538	0	8.7	5830300	0	5830300	0	5830300	0	3	3
Q05D78	Double-strand break repair protein MRE11	MRE11A	tr|Q05D78|Q05D78_HUMAN;tr|F8W7U8|F8W7U8_HUMAN;tr|A0A024R395|A0A024R395_HUMAN;sp|P49959|MRE11_HUMAN	tr|Q05D78|Q05D78_HUMAN Double-strand break repair protein MRE11 (Fragment) OS=Homo sapiens OX=9606 GN=MRE11A PE=2 SV=1;tr|F8W7U8|F8W7U8_HUMAN Double-strand break repair protein OS=Homo sapiens OX=9606 GN=MRE11 PE=1 SV=1;tr|A0A024R395|A0A024R395_HUMAN Doubl	4	2	2	2	0	2	0	2	0	2	5	5	5	59.724	517	517;707;708;708	2		2	0.0013793	2.6313	0	5	11271000	0	11271000	0	9075000	0	3	3
Q7Z759	T-complex protein 1 subunit theta (CCT-theta)	CCT8 hCG_1810843	tr|Q7Z759|Q7Z759_HUMAN;tr|Q53HU0|Q53HU0_HUMAN;sp|P50990|TCPQ_HUMAN	tr|Q7Z759|Q7Z759_HUMAN T-complex protein 1 subunit theta OS=Homo sapiens OX=9606 GN=CCT8 PE=2 SV=1;tr|Q53HU0|Q53HU0_HUMAN T-complex protein 1 subunit theta (Fragment) OS=Homo sapiens OX=9606 PE=2 SV=1;sp|P50990|TCPQ_HUMAN T-complex protein 1 subunit theta	4	3	3	3	3	2	3	2	3	2	7	7	7	54.106	497	497;548;548;107	1.5	5	5	0	3.7525	7	4.2	11494000	3838700	5075100	0	3533000	3	5	10
V9GZ61	Small ribosomal subunit protein mS29	DAP3	tr|V9GZ61|V9GZ61_HUMAN;tr|V9GYW1|V9GYW1_HUMAN;tr|V9GYA7|V9GYA7_HUMAN;sp|P51398|RT29_HUMAN;tr|V9GYF7|V9GYF7_HUMAN;tr|V9GYC9|V9GYC9_HUMAN;tr|V9GZ03|V9GZ03_HUMAN;tr|V9GYJ9|V9GYJ9_HUMAN;tr|V9GYL9|V9GYL9_HUMAN	tr|V9GZ61|V9GZ61_HUMAN Small ribosomal subunit protein mS29 (Fragment) OS=Homo sapiens OX=9606 GN=DAP3 PE=1 SV=1;tr|V9GYW1|V9GYW1_HUMAN Small ribosomal subunit protein mS29 (Fragment) OS=Homo sapiens OX=9606 GN=DAP3 PE=1 SV=1;tr|V9GYA7|V9GYA7_HUMAN Small r	9	2	2	2	0	2	0	2	0	2	28.3	28.3	28.3	12.095	106	106;140;210;398;45;115;242;266;299	1	2		0	3.6069	0	28.3	1194600	0	1194600	0	1194600	0	2	2
A6NLM8	Translocon-associated protein subunit delta (Signal sequence receptor subunit delta)	SSR4	tr|A6NLM8|A6NLM8_HUMAN;sp|P51571|SSRD_HUMAN	tr|A6NLM8|A6NLM8_HUMAN Translocon-associated protein subunit delta OS=Homo sapiens OX=9606 GN=SSR4 PE=1 SV=1;sp|P51571|SSRD_HUMAN Translocon-associated protein subunit delta OS=Homo sapiens OX=9606 GN=SSR4 PE=1 SV=1	2	2	2	2	0	2	0	2	0	2	20.3	20.3	20.3	16.245	148	148;173	1.33	2	1	0	3.5074	0	20.3	9524500	0	7063100	0	7063100	0	2	2
Q1L838	GTBP-ALT	GTBP	tr|Q1L838|Q1L838_HUMAN;tr|A0A494C0M1|A0A494C0M1_HUMAN;sp|P52701|MSH6_HUMAN;tr|A0A8V8TQJ0|A0A8V8TQJ0_HUMAN;tr|A0A8V8TQW9|A0A8V8TQW9_HUMAN	tr|Q1L838|Q1L838_HUMAN GTBP-ALT OS=Homo sapiens OX=9606 GN=GTBP PE=4 SV=1;tr|A0A494C0M1|A0A494C0M1_HUMAN DNA mismatch repair protein OS=Homo sapiens OX=9606 GN=MSH6 PE=1 SV=1;sp|P52701|MSH6_HUMAN DNA mismatch repair protein Msh6 OS=Homo sapiens OX=9606 GN=	12	3	3	3	1	2	1	2	1	2	3	3	3	121.09	1068	1068;1261;1360;1362;951;101;115;151;160;229;252;838	1.67	1	2	0.0013812	2.6861	0.9	2.1	1766400	0	1766400	0	1422200	0	2	2
P56537	Eukaryotic translation initiation factor 6 (eIF-6) (B(2)GCN homolog) (B4 integrin interactor) (CAB) (p27(BBP))	EIF6 EIF3A ITGB4BP OK/SW-cl.27	sp|P56537|IF6_HUMAN;tr|B7ZBH1|B7ZBH1_HUMAN	sp|P56537|IF6_HUMAN Eukaryotic translation initiation factor 6 OS=Homo sapiens OX=9606 GN=EIF6 PE=1 SV=1;tr|B7ZBH1|B7ZBH1_HUMAN Eukaryotic translation initiation factor 6 (Fragment) OS=Homo sapiens OX=9606 GN=EIF6 PE=1 SV=1	2	2	2	2	0	2	0	2	0	2	17.6	17.6	17.6	26.599	245	245;108	1	3		0	27.728	0	17.6	18740000	0	18740000	0	18740000	0	3	3
B4DLJ3	cDNA FLJ51495, highly similar to ADP-ribosylation factor 5		tr|B4DLJ3|B4DLJ3_HUMAN;tr|A0A8V8TQC0|A0A8V8TQC0_HUMAN;tr|F5H423|F5H423_HUMAN;sp|P61204|ARF3_HUMAN;sp|P84077|ARF1_HUMAN;tr|A0A024R0Y6|A0A024R0Y6_HUMAN;tr|A0A024R3Q0|A0A024R3Q0_HUMAN;sp|P84085|ARF5_HUMAN;tr|A4D0Z3|A4D0Z3_HUMAN;tr|B4DEB9|B4DEB9_HUMAN;tr|A0A8V8TNZ5|A0A8V8TNZ5_HUMAN;tr|C9J1Z8|C9J1Z8_HUMAN;tr|B4E190|B4E190_HUMAN;tr|A0A8V8TQP8|A0A8V8TQP8_HUMAN;tr|A0A8V8TNZ0|A0A8V8TNZ0_HUMAN;tr|B4DJC8|B4…	tr|B4DLJ3|B4DLJ3_HUMAN cDNA FLJ51495, highly similar to ADP-ribosylation factor 5 OS=Homo sapiens OX=9606 PE=2 SV=1;tr|A0A8V8TQC0|A0A8V8TQC0_HUMAN ADP-ribosylation factor (Fragment) OS=Homo sapiens OX=9606 GN=ARF1 PE=1 SV=1;tr|F5H423|F5H423_HUMAN ADP-ribos	25	2	2	2	1	2	1	2	1	2	9.2	9.2	9.2	25.378	229	229;160;210;181;181;181;181;180;180;173;158;150;144;143;142;156;50;170;180;127;108;102;86;59;40	1.67	1	2	0.0012739	2.1892	4.4	9.2	3507400	1872100	1635200	0	1316600	1	2	3
P61964	WD repeat-containing protein 5 (BMP2-induced 3-kb gene protein)	WDR5 BIG3	sp|P61964|WDR5_HUMAN	sp|P61964|WDR5_HUMAN WD repeat-containing protein 5 OS=Homo sapiens OX=9606 GN=WDR5 PE=1 SV=1	1	2	2	2	0	2	0	2	0	2	8.1	8.1	8.1	36.588	334	334	1	2		0	5.4862	0	8.1	5412000	0	5412000	0	5412000	0	5	5
A0A024RB14	deleted		tr|A0A024RB14|A0A024RB14_HUMAN;sp|P62854|RS26_HUMAN;tr|Q76N56|Q76N56_HUMAN;sp|Q5JNZ5|RS26L_HUMAN	tr|A0A024RB14|A0A024RB14_HUMAN 40S ribosomal protein S26 OS=Homo sapiens OX=9606 GN=RPS26 PE=3 SV=1;sp|P62854|RS26_HUMAN Small ribosomal subunit protein eS26 OS=Homo sapiens OX=9606 GN=RPS26 PE=1 SV=3;tr|Q76N56|Q76N56_HUMAN 40S ribosomal protein S26 (Fragm	5	4	4	4	3	2	3	2	3	2	29.6	29.6	29.6	13.015	115	115;115;45;115;115	1.43	4	3	0	15.405	29.6	23.5	134960000	87115000	43350000	0	35371000	2	4	7
Q6FHM2	Epididymis secretory sperm binding protein (GNB2 protein) (Guanine nucleotide binding protein (G protein), beta polypeptide 2, isoform CRA_a) (cDNA FLJ77321, highly similar to Homo sapiens guanine nucleotide binding protein (G protein), beta polypeptide 2 (GNB2), mRNA)	GNB2 hCG_20449	tr|Q6FHM2|Q6FHM2_HUMAN;sp|P62879|GBB2_HUMAN;tr|C9JZN1|C9JZN1_HUMAN;tr|C9JIS1|C9JIS1_HUMAN;tr|H7C5J5|H7C5J5_HUMAN;tr|A0A6Q8PFW8|A0A6Q8PFW8_HUMAN;tr|C9JXA5|C9JXA5_HUMAN;tr|E7EP32|E7EP32_HUMAN;tr|A0A6Q8PFE0|A0A6Q8PFE0_HUMAN;tr|A0A6Q8PFV8|A0A6Q8PFV8_HUMAN;tr|A0A7I2S2S9|A0A7I2S2S9_HUMAN;sp|Q9HAV0|GBB4_HUMAN	tr|Q6FHM2|Q6FHM2_HUMAN Epididymis secretory sperm binding protein OS=Homo sapiens OX=9606 GN=GNB2 PE=2 SV=1;sp|P62879|GBB2_HUMAN Guanine nucleotide-binding protein G(I)/G(S)/G(T) subunit beta-2 OS=Homo sapiens OX=9606 GN=GNB2 PE=1 SV=3;tr|C9JZN1|C9JZN1_HUM	14	3	3	2	0	3	0	3	0	2	14.4	14.4	11.2	37.331	340	340;340;152;232;242;245;251;296;306;322;327;340;79;340	1	3		0	34.856	0	14.4	27488000	0	27488000	0	27488000	0	3	3
A0A2R8YEU4	Tropomyosin 4	TPM4	tr|A0A2R8YEU4|A0A2R8YEU4_HUMAN;tr|A0A2R8YGX3|A0A2R8YGX3_HUMAN;tr|A0A2R8YE05|A0A2R8YE05_HUMAN;tr|B4DVY2|B4DVY2_HUMAN;tr|K7ENT6|K7ENT6_HUMAN;tr|V9HW56|V9HW56_HUMAN;tr|A0A2R8YHD2|A0A2R8YHD2_HUMAN;tr|A0A2R8Y5V9|A0A2R8Y5V9_HUMAN;sp|P67936|TPM4_HUMAN	tr|A0A2R8YEU4|A0A2R8YEU4_HUMAN Tropomyosin 4 (Fragment) OS=Homo sapiens OX=9606 GN=TPM4 PE=1 SV=1;tr|A0A2R8YGX3|A0A2R8YGX3_HUMAN Tropomyosin 4 OS=Homo sapiens OX=9606 GN=TPM4 PE=1 SV=1;tr|A0A2R8YE05|A0A2R8YE05_HUMAN Tropomyosin 4 OS=Homo sapiens OX=9606 GN	10	8	2	2	0	8	0	2	0	2	28.9	8.7	8.7	19.746	173	173;183;226;229;245;248;248;248;248;158	1	2		0.0012407	2.071	0	28.9	6431200	0	6431200	0	6431200	0	2	2
A0A7I2V638	Ribosomal protein L19	RPL19	tr|A0A7I2V638|A0A7I2V638_HUMAN;tr|A0A7I2V4U6|A0A7I2V4U6_HUMAN;tr|A0A7I2V2L0|A0A7I2V2L0_HUMAN;tr|A0A7I2V512|A0A7I2V512_HUMAN;tr|Q8IWR8|Q8IWR8_HUMAN;tr|J3QR09|J3QR09_HUMAN;tr|J3KTE4|J3KTE4_HUMAN;tr|Q53G49|Q53G49_HUMAN;sp|P84098|RL19_HUMAN;tr|A0A7I2YQG2|A0A7I2YQG2_HUMAN	tr|A0A7I2V638|A0A7I2V638_HUMAN Ribosomal protein L19 OS=Homo sapiens OX=9606 GN=RPL19 PE=1 SV=1;tr|A0A7I2V4U6|A0A7I2V4U6_HUMAN Ribosomal protein L19 OS=Homo sapiens OX=9606 GN=RPL19 PE=1 SV=1;tr|A0A7I2V2L0|A0A7I2V2L0_HUMAN Ribosomal protein L19 OS=Homo sap	10	2	2	2	0	2	0	2	0	2	37.5	37.5	37.5	5.3521	48	48;95;109;110;173;193;194;196;196;216	1	2		0	6.7916	0	37.5	7621400	0	7621400	0	7621400	0	4	4
H7BYN3	Transcription factor A, mitochondrial	TFAM	tr|H7BYN3|H7BYN3_HUMAN;tr|Q6LES8|Q6LES8_HUMAN;tr|E5KSX8|E5KSX8_HUMAN;tr|E5KSU5|E5KSU5_HUMAN;sp|Q00059|TFAM_HUMAN	tr|H7BYN3|H7BYN3_HUMAN Transcription factor A, mitochondrial (Fragment) OS=Homo sapiens OX=9606 GN=TFAM PE=1 SV=1;tr|Q6LES8|Q6LES8_HUMAN TFAM protein (Fragment) OS=Homo sapiens OX=9606 GN=TFAM PE=2 SV=1;tr|E5KSX8|E5KSX8_HUMAN Mitochondrial transcription fa	5	2	2	2	0	2	0	2	0	2	11.4	11.4	11.4	25.567	219	219;246;246;246;246	1	2		0.0021552	1.3821	0	11.4	3797100	0	3797100	0	3797100	0	2	2
Q59G73	Exosome component 10 isoform 2 variant		tr|Q59G73|Q59G73_HUMAN;tr|B4DFE4|B4DFE4_HUMAN;tr|B4DKG8|B4DKG8_HUMAN;sp|Q01780|EXOSX_HUMAN;tr|K7EJ37|K7EJ37_HUMAN	tr|Q59G73|Q59G73_HUMAN Exosome component 10 isoform 2 variant (Fragment) OS=Homo sapiens OX=9606 PE=2 SV=1;tr|B4DFE4|B4DFE4_HUMAN cDNA FLJ59618, highly similar to Exosome component 10 OS=Homo sapiens OX=9606 PE=2 SV=1;tr|B4DKG8|B4DKG8_HUMAN cDNA FLJ60634,	5	2	2	2	2	2	2	2	2	2	5.6	5.6	5.6	49.221	431	431;529;679;885;124	2		4	0	3.4047	5.6	5.6	5876400	977080	4899300	0	3944700	3	2	5
A0A2U3TZL8	Kinesin-like protein	KIF23	tr|A0A2U3TZL8|A0A2U3TZL8_HUMAN;tr|H7BYN4|H7BYN4_HUMAN;sp|Q02241|KIF23_HUMAN;tr|A0A7I2V5Y5|A0A7I2V5Y5_HUMAN;tr|H0YMJ4|H0YMJ4_HUMAN;tr|A0A2R8Y531|A0A2R8Y531_HUMAN;tr|H0YME6|H0YME6_HUMAN	tr|A0A2U3TZL8|A0A2U3TZL8_HUMAN Kinesin-like protein OS=Homo sapiens OX=9606 GN=KIF23 PE=1 SV=1;tr|H7BYN4|H7BYN4_HUMAN Kinesin-like protein OS=Homo sapiens OX=9606 GN=KIF23 PE=1 SV=1;sp|Q02241|KIF23_HUMAN Kinesin-like protein KIF23 OS=Homo sapiens OX=9606 G	7	2	2	2	1	2	1	2	1	2	4.2	4.2	4.2	92.682	810	810;952;960;974;109;283;371	2		3	0	3.3533	2	4.2	37195000	2699100	34496000	0	27775000	1	2	3
Q02413	Desmoglein-1 (Cadherin family member 4) (Desmosomal glycoprotein 1) (DG1) (DGI) (Pemphigus foliaceus antigen)	DSG1 CDHF4	sp|Q02413|DSG1_HUMAN	sp|Q02413|DSG1_HUMAN Desmoglein-1 OS=Homo sapiens OX=9606 GN=DSG1 PE=1 SV=2	1	2	2	2	0	2	0	2	0	2	3.9	3.9	3.9	113.75	1049	1049	2		2	0	4.2807	0	3.9	24287000	0	24287000	0	19555000	0	2	2
Q567R6	Single-stranded DNA-binding protein	SSBP1	tr|Q567R6|Q567R6_HUMAN;tr|A4D1U3|A4D1U3_HUMAN;sp|Q04837|SSBP_HUMAN	tr|Q567R6|Q567R6_HUMAN Single-stranded DNA-binding protein OS=Homo sapiens OX=9606 GN=SSBP1 PE=2 SV=1;tr|A4D1U3|A4D1U3_HUMAN Single-stranded DNA-binding protein OS=Homo sapiens OX=9606 GN=SSBP1 PE=2 SV=1;sp|Q04837|SSBP_HUMAN Single-stranded DNA-binding pro	3	2	2	2	0	2	0	2	0	2	12.8	12.8	12.8	17.359	148	148;148;148	2		2	0	5.0243	0	12.8	12597000	0	12597000	0	10142000	0	4	4
Q13045	Protein flightless-1 homolog	FLII FLIL	sp|Q13045|FLII_HUMAN;tr|B4DIX0|B4DIX0_HUMAN;tr|Q59H95|Q59H95_HUMAN	sp|Q13045|FLII_HUMAN Protein flightless-1 homolog OS=Homo sapiens OX=9606 GN=FLII PE=1 SV=2;tr|B4DIX0|B4DIX0_HUMAN cDNA FLJ50778, highly similar to Protein flightless-1 homolog OS=Homo sapiens OX=9606 PE=2 SV=1;tr|Q59H95|Q59H95_HUMAN Flightless I homolog v	3	2	2	2	0	2	0	2	0	2	1.8	1.8	1.8	144.75	1269	1269;1238;1101	2		2	0.0013245	2.4144	0	1.8	17186000	0	17186000	0	13838000	0	2	2
H7C3T4	Peroxiredoxin 4	PRDX4	tr|H7C3T4|H7C3T4_HUMAN;tr|V9HW63|V9HW63_HUMAN;sp|Q13162|PRDX4_HUMAN	tr|H7C3T4|H7C3T4_HUMAN Peroxiredoxin 4 (Fragment) OS=Homo sapiens OX=9606 GN=PRDX4 PE=1 SV=1;tr|V9HW63|V9HW63_HUMAN Epididymis secretory sperm binding protein Li 97n OS=Homo sapiens OX=9606 GN=HEL-S-97n PE=2 SV=1;sp|Q13162|PRDX4_HUMAN Peroxiredoxin-4 OS=Ho	3	4	2	2	2	4	0	2	0	2	22.4	14.9	14.9	18.214	161	161;271;271	1.25	3	1	0	3.0485	7.5	22.4	1007200	0	1007200	0	1007200	0	1	1
A4D177	Chromobox homolog 3 (HP1 gamma homolog, Drosophila) (Chromobox homolog 3 (HP1 gamma homolog, Drosophila), isoform CRA_a) (Coiled-coil domain containing 32, isoform CRA_c)	CBX3 CCDC32 hCG_1745364 hCG_1999239 tcag7.173	tr|A4D177|A4D177_HUMAN;sp|Q13185|CBX3_HUMAN	tr|A4D177|A4D177_HUMAN Chromobox homolog 3 (HP1 gamma homolog, Drosophila) OS=Homo sapiens OX=9606 GN=CBX3 PE=4 SV=1;sp|Q13185|CBX3_HUMAN Chromobox protein homolog 3 OS=Homo sapiens OX=9606 GN=CBX3 PE=1 SV=4	7	3	3	2	0	3	0	3	0	2	22.4	22.4	15.8	20.811	183	183;183;138;168;173;185;185	1	4		0	10.579	0	22.4	28503000	0	28503000	0	26298000	0	7	7
A0A994J4G5	Spectrin alpha, non-erythrocytic 1	SPTAN1	tr|A0A994J4G5|A0A994J4G5_HUMAN;tr|A0A384P5S9|A0A384P5S9_HUMAN;tr|A0A024R889|A0A024R889_HUMAN;tr|A0A0D9SF54|A0A0D9SF54_HUMAN;sp|Q13813|SPTN1_HUMAN;tr|A0A0D9SFF6|A0A0D9SFF6_HUMAN;tr|A0A0D9SGF6|A0A0D9SGF6_HUMAN;tr|A0A994J6W3|A0A994J6W3_HUMAN;tr|A0A994J7B0|A0A994J7B0_HUMAN;tr|B4DTV8|B4DTV8_HUMAN;tr|B4DGT1|B4DGT1_HUMAN;tr|Q9UG16|Q9UG16_HUMAN;tr|A0A994J498|A0A994J498_HUMAN	tr|A0A994J4G5|A0A994J4G5_HUMAN Spectrin alpha, non-erythrocytic 1 (Fragment) OS=Homo sapiens OX=9606 GN=SPTAN1 PE=1 SV=1;tr|A0A384P5S9|A0A384P5S9_HUMAN Epididymis secretory sperm binding protein OS=Homo sapiens OX=9606 PE=2 SV=1;tr|A0A024R889|A0A024R889_HU	13	2	2	2	0	2	0	2	0	2	1.7	1.7	1.7	266.38	2319	2319;2452;2452;2457;2472;2489;2498;2506;619;1176;1312;1325;1679	2		2	0	18.525	0	1.7	16792000	0	16792000	0	13520000	0	4	4
B2RAU8	cDNA, FLJ95131, highly similar to Homo sapiens nucleolar and coiled-body phosphoprotein 1 (NOLC1), mRNA		tr|B2RAU8|B2RAU8_HUMAN;sp|Q14978|NOLC1_HUMAN;tr|A0A0A0MRM9|A0A0A0MRM9_HUMAN;tr|S4R402|S4R402_HUMAN;tr|S4R341|S4R341_HUMAN;tr|S4R349|S4R349_HUMAN;tr|Q96J17|Q96J17_HUMAN	tr|B2RAU8|B2RAU8_HUMAN cDNA, FLJ95131, highly similar to Homo sapiens nucleolar and coiled-body phosphoprotein 1 (NOLC1), mRNA OS=Homo sapiens OX=9606 PE=2 SV=1;sp|Q14978|NOLC1_HUMAN Nucleolar and coiled-body phosphoprotein 1 OS=Homo sapiens OX=9606 GN=NOL	7	2	2	2	0	2	0	2	0	2	3.9	3.9	3.9	73.603	699	699;699;708;46;73;258;418	2		2	0	4.6282	0	3.9	277190000	0	277190000	0	223180000	0	6	6
Q15072	Zinc finger protein OZF (Only zinc finger protein) (Zinc finger protein 146)	ZNF146 OZF	sp|Q15072|OZF_HUMAN	sp|Q15072|OZF_HUMAN Zinc finger protein OZF OS=Homo sapiens OX=9606 GN=ZNF146 PE=1 SV=2	1	2	2	2	1	2	1	2	1	2	8.9	8.9	8.9	33.307	292	292	1.4	3	2	0.0013831	2.6872	4.5	8.9	10347000	1931000	6218500	0	6096200	1	2	5
H3BQZ7	HCG2044799 (HNRNPUL2-BSCL2 readthrough (NMD candidate))	HNRNPUL2-BSCL2 hCG_2044799	tr|H3BQZ7|H3BQZ7_HUMAN;sp|Q1KMD3|HNRL2_HUMAN	tr|H3BQZ7|H3BQZ7_HUMAN HCG2044799 OS=Homo sapiens OX=9606 GN=HNRNPUL2-BSCL2 PE=4 SV=1;sp|Q1KMD3|HNRL2_HUMAN Heterogeneous nuclear ribonucleoprotein U-like protein 2 OS=Homo sapiens OX=9606 GN=HNRNPUL2 PE=1 SV=1	2	2	2	2	2	2	2	2	2	2	5	5	5	84.69	746	746;747	2		6	0	70.715	5	5	42862000	15513000	27348000	0	22020000	4	4	8
M0R0C3	Translocase of inner mitochondrial membrane 50	TIMM50	tr|M0R0C3|M0R0C3_HUMAN;tr|M0R2F8|M0R2F8_HUMAN;sp|Q3ZCQ8|TIM50_HUMAN;tr|Q0VAB1|Q0VAB1_HUMAN;tr|A0A024R0M6|A0A024R0M6_HUMAN;tr|M0R003|M0R003_HUMAN	tr|M0R0C3|M0R0C3_HUMAN Translocase of inner mitochondrial membrane 50 (Fragment) OS=Homo sapiens OX=9606 GN=TIMM50 PE=1 SV=1;tr|M0R2F8|M0R2F8_HUMAN Mitochondrial import inner membrane translocase subunit TIM50 OS=Homo sapiens OX=9606 GN=TIMM50 PE=1 SV=2;sp	6	2	2	2	1	2	1	2	1	2	26	26	26	11.866	104	104;157;353;456;456;257	1	4		0	5.9836	9.6	26	29146000	7870100	18600000	0	18600000	0	2	2
E7ESW6	WD repeat domain 87	WDR87	tr|E7ESW6|E7ESW6_HUMAN;sp|Q6ZQQ6|WDR87_HUMAN;tr|B4DZG8|B4DZG8_HUMAN	tr|E7ESW6|E7ESW6_HUMAN WD repeat domain 87 OS=Homo sapiens OX=9606 GN=WDR87 PE=1 SV=2;sp|Q6ZQQ6|WDR87_HUMAN WD repeat-containing protein 87 OS=Homo sapiens OX=9606 GN=WDR87 PE=1 SV=3;tr|B4DZG8|B4DZG8_HUMAN cDNA FLJ57679 (Fragment) OS=Homo sapiens OX=9606 P	3	2	2	2	1	2	1	2	1	2	0.8	0.8	0.8	337.83	2912	2912;2873;1216	1.25	3	1	0.0011834	1.7873	0.4	0.8	16356000	4384900	11971000	0	11971000	0	1	1
Q7Z3K3	Pogo transposable element with ZNF domain (Suppressor of hairy wing homolog 5) (Zinc finger protein 280E) (Zinc finger protein 635)	POGZ KIAA0461 SUHW5 ZNF280E ZNF635 Nbla00003	sp|Q7Z3K3|POGZ_HUMAN;tr|A0A8V8TQ67|A0A8V8TQ67_HUMAN	sp|Q7Z3K3|POGZ_HUMAN Pogo transposable element with ZNF domain OS=Homo sapiens OX=9606 GN=POGZ PE=1 SV=2;tr|A0A8V8TQ67|A0A8V8TQ67_HUMAN Pogo transposable element derived with ZNF domain OS=Homo sapiens OX=9606 GN=POGZ PE=1 SV=1	2	2	2	2	0	2	0	2	0	2	1.7	1.7	1.7	155.34	1410	1410;1417	2		2	0	4.5965	0	1.7	6481200	0	6481200	0	5218300	0	3	3
Q7Z406	Myosin-14 (Myosin heavy chain 14) (Myosin heavy chain, non-muscle IIc) (Non-muscle myosin heavy chain IIc) (NMHC II-C)	MYH14 KIAA2034 FP17425	sp|Q7Z406|MYH14_HUMAN;tr|B3KWH4|B3KWH4_HUMAN;tr|M0QY43|M0QY43_HUMAN	sp|Q7Z406|MYH14_HUMAN Myosin-14 OS=Homo sapiens OX=9606 GN=MYH14 PE=1 SV=2;tr|B3KWH4|B3KWH4_HUMAN cDNA FLJ43092 fis, clone COLON2002520, highly similar to Myosin-14 (Fragment) OS=Homo sapiens OX=9606 PE=2 SV=1;tr|M0QY43|M0QY43_HUMAN Myosin heavy chain 14 (	3	2	2	2	1	2	1	2	1	2	1.2	1.2	1.2	227.87	1995	1995;629;1002	2		3	0.001261	2.1107	0.6	1.2	27886000	1328900	26557000	0	21383000	0	4	4
Q7Z7K6	Centromere protein V (CENP-V) (Nuclear protein p30) (Proline-rich protein 6)	CENPV PRR6	sp|Q7Z7K6|CENPV_HUMAN;tr|A0A0M3HER2|A0A0M3HER2_HUMAN	sp|Q7Z7K6|CENPV_HUMAN Centromere protein V OS=Homo sapiens OX=9606 GN=CENPV PE=1 SV=1;tr|A0A0M3HER2|A0A0M3HER2_HUMAN Centromere protein V OS=Homo sapiens OX=9606 GN=CENPV PE=1 SV=1	2	2	2	2	0	2	0	2	0	2	11.6	11.6	11.6	29.946	275	275;175	1	2		0	7.2103	0	11.6	61380000	0	61380000	0	61380000	0	3	3
H0Y5B5	Polybromo 1	PBRM1	tr|H0Y5B5|H0Y5B5_HUMAN;tr|E7EVG2|E7EVG2_HUMAN;sp|Q86U86|PB1_HUMAN;tr|A0A9L9PXL4|A0A9L9PXL4_HUMAN;tr|C9JPI5|C9JPI5_HUMAN	tr|H0Y5B5|H0Y5B5_HUMAN Polybromo 1 (Fragment) OS=Homo sapiens OX=9606 GN=PBRM1 PE=1 SV=1;tr|E7EVG2|E7EVG2_HUMAN Polybromo 1 (Fragment) OS=Homo sapiens OX=9606 GN=PBRM1 PE=1 SV=8;sp|Q86U86|PB1_HUMAN Protein polybromo-1 OS=Homo sapiens OX=9606 GN=PBRM1 PE=1	5	2	2	2	0	2	0	2	0	2	2.7	2.7	2.7	126.29	1085	1085;1460;1689;1704;230	2		2	0	4.8326	0	2.7	11654000	0	11654000	0	9383500	0	2	2
B7ZAA7	cDNA, FLJ79121, highly similar to Homo sapiens S1 RNA binding domain 1 (SRBD1)		tr|B7ZAA7|B7ZAA7_HUMAN;tr|B7Z6X7|B7Z6X7_HUMAN;tr|B3KPM8|B3KPM8_HUMAN;sp|Q8N5C6|SRBD1_HUMAN	tr|B7ZAA7|B7ZAA7_HUMAN cDNA, FLJ79121, highly similar to Homo sapiens S1 RNA binding domain 1 (SRBD1) OS=Homo sapiens OX=9606 PE=2 SV=1;tr|B7Z6X7|B7Z6X7_HUMAN cDNA FLJ57207 OS=Homo sapiens OX=9606 PE=2 SV=1;tr|B3KPM8|B3KPM8_HUMAN cDNA FLJ31974 fis, clone N	4	2	2	2	0	2	0	2	0	2	7.2	7.2	7.2	57.24	514	514;514;995;995	2		2	0	7.5491	0	7.2	9671900	0	9671900	0	7787300	0	3	3
A0A0U1RR46	PATJ crumbs cell polarity complex component	PATJ	tr|A0A0U1RR46|A0A0U1RR46_HUMAN;tr|A5PKX9|A5PKX9_HUMAN;tr|B4E2N5|B4E2N5_HUMAN;sp|Q8NI35|INADL_HUMAN;tr|A0A2R8Y549|A0A2R8Y549_HUMAN	tr|A0A0U1RR46|A0A0U1RR46_HUMAN PATJ crumbs cell polarity complex component OS=Homo sapiens OX=9606 GN=PATJ PE=1 SV=1;tr|A5PKX9|A5PKX9_HUMAN INADL protein OS=Homo sapiens OX=9606 GN=INADL PE=2 SV=1;tr|B4E2N5|B4E2N5_HUMAN cDNA FLJ56645, highly similar to Ina	5	2	2	2	0	2	0	2	0	2	4.5	4.5	4.5	74.564	683	683;1181;1249;1801;1882	2		2	0.0020346	1.1763	0	4.5	2518100	0	2518100	0	2027400	0	3	3
B4DXL4	Nucleolar complex protein 3 homolog (NOC3-like protein) (Nucleolar complex-associated protein 3-like protein)		tr|B4DXL4|B4DXL4_HUMAN;tr|A8K905|A8K905_HUMAN;sp|Q8WTT2|NOC3L_HUMAN	tr|B4DXL4|B4DXL4_HUMAN Nucleolar complex protein 3 homolog OS=Homo sapiens OX=9606 PE=2 SV=1;tr|A8K905|A8K905_HUMAN Nucleolar complex protein 3 homolog OS=Homo sapiens OX=9606 PE=2 SV=1;sp|Q8WTT2|NOC3L_HUMAN Nucleolar complex protein 3 homolog OS=Homo sapi	3	2	2	2	1	2	1	2	1	2	8.8	8.8	8.8	57.434	501	501;800;800	2		5	0	8.2114	4.6	8.8	18347000	3280300	14118000	0	11367000	1	4	5
E9PMP7	LIM domain 7	LMO7	tr|E9PMP7|E9PMP7_HUMAN;tr|A0A1P7ZIM8|A0A1P7ZIM8_HUMAN;tr|F8WD26|F8WD26_HUMAN;tr|F8J2B5|F8J2B5_HUMAN;tr|J3KP06|J3KP06_HUMAN;sp|Q8WWI1|LMO7_HUMAN;tr|H0YE95|H0YE95_HUMAN;tr|H0YDG6|H0YDG6_HUMAN;tr|H0Y424|H0Y424_HUMAN;tr|E9PMS6|E9PMS6_HUMAN;tr|B7Z8W3|B7Z8W3_HUMAN;tr|A0A0A0MTE2|A0A0A0MTE2_HUMAN;tr|A0A8V8TKQ1|A0A8V8TKQ1_HUMAN;tr|E9PMT2|E9PMT2_HUMAN	tr|E9PMP7|E9PMP7_HUMAN LIM domain 7 (Fragment) OS=Homo sapiens OX=9606 GN=LMO7 PE=1 SV=8;tr|A0A1P7ZIM8|A0A1P7ZIM8_HUMAN LMO7b OS=Homo sapiens OX=9606 PE=2 SV=1;tr|F8WD26|F8WD26_HUMAN LIM domain 7 OS=Homo sapiens OX=9606 GN=LMO7 PE=1 SV=2;tr|F8J2B5|F8J2B5_H	14	2	2	2	0	2	0	2	0	2	2.4	2.4	2.4	119.42	1045	1045;1297;1631;1631;1668;1683;179;305;1055;1275;1275;1385;1390;1398	2		2	0.0014065	2.7578	0	2.4	3267200	0	3267200	0	2630600	0	2	2
A0A8V8TQM4	Pleckstrin homology domain interacting protein	PHIP	tr|A0A8V8TQM4|A0A8V8TQM4_HUMAN;tr|A0A8V8TPV5|A0A8V8TPV5_HUMAN;sp|Q8WWQ0|PHIP_HUMAN;tr|A0A8V8TPK0|A0A8V8TPK0_HUMAN;tr|A0A8V8TQZ3|A0A8V8TQZ3_HUMAN;tr|A0A8V8TPB8|A0A8V8TPB8_HUMAN;tr|A0A8V8TQP5|A0A8V8TQP5_HUMAN;tr|A0A8V8TP75|A0A8V8TP75_HUMAN;tr|Q9NWP3|Q9NWP3_HUMAN	tr|A0A8V8TQM4|A0A8V8TQM4_HUMAN Pleckstrin homology domain interacting protein OS=Homo sapiens OX=9606 GN=PHIP PE=1 SV=1;tr|A0A8V8TPV5|A0A8V8TPV5_HUMAN Pleckstrin homology domain interacting protein OS=Homo sapiens OX=9606 GN=PHIP PE=1 SV=1;sp|Q8WWQ0|PHIP_H	9	2	2	2	0	2	0	2	0	2	1.4	1.4	1.4	204.22	1801	1801;1820;1821;1827;1834;92;111;536;707	2		2	0	3.9308	0	1.4	12816000	0	12816000	0	10319000	0	3	3
Q8WXX5	DnaJ homolog subfamily C member 9 (HDJC9) (DnaJ protein SB73)	DNAJC9	sp|Q8WXX5|DNJC9_HUMAN;tr|A0A024QZN2|A0A024QZN2_HUMAN;tr|Q2VIL4|Q2VIL4_HUMAN	sp|Q8WXX5|DNJC9_HUMAN DnaJ homolog subfamily C member 9 OS=Homo sapiens OX=9606 GN=DNAJC9 PE=1 SV=1;tr|A0A024QZN2|A0A024QZN2_HUMAN HCG2024613, isoform CRA_a OS=Homo sapiens OX=9606 GN=hCG_2024613 PE=4 SV=1;tr|Q2VIL4|Q2VIL4_HUMAN RcDNAJ9 (Fragment) OS=Homo	3	2	2	2	0	2	0	2	0	2	12.3	12.3	12.3	29.909	260	260;260;252	1	3		0	13.721	0	12.3	15432000	0	15432000	0	15432000	0	3	3
Q96AG4	Leucine-rich repeat-containing protein 59 (Ribosome-binding protein p34) (p34) [Cleaved into: Leucine-rich repeat-containing protein 59, N-terminally processed]	LRRC59 PRO1855	sp|Q96AG4|LRC59_HUMAN	sp|Q96AG4|LRC59_HUMAN Leucine-rich repeat-containing protein 59 OS=Homo sapiens OX=9606 GN=LRRC59 PE=1 SV=1	1	2	2	2	0	2	0	2	0	2	8.1	8.1	8.1	34.93	307	307	1	2		0	3.7483	0	8.1	8836300	0	8836300	0	8836300	0	2	2
J3KTC1	Musashi RNA binding protein 2	MSI2	tr|J3KTC1|J3KTC1_HUMAN;tr|B4DHE8|B4DHE8_HUMAN;sp|Q96DH6|MSI2H_HUMAN;tr|A0A6Q8PF05|A0A6Q8PF05_HUMAN;tr|A0A6Q8PHT3|A0A6Q8PHT3_HUMAN;tr|J3QKT5|J3QKT5_HUMAN;tr|A0A6Q8PFU8|A0A6Q8PFU8_HUMAN;tr|B4DM51|B4DM51_HUMAN	tr|J3KTC1|J3KTC1_HUMAN Musashi RNA binding protein 2 (Fragment) OS=Homo sapiens OX=9606 GN=MSI2 PE=1 SV=8;tr|B4DHE8|B4DHE8_HUMAN Musashi RNA binding protein 2 OS=Homo sapiens OX=9606 GN=MSI2 PE=1 SV=1;sp|Q96DH6|MSI2H_HUMAN RNA-binding protein Musashi homol	8	2	2	2	1	2	1	2	1	2	22.1	22.1	22.1	15.46	140	140;324;328;341;89;99;107;267	1	4		0	4.8097	11.4	22.1	7249100	2195600	5053600	0	5053600	1	3	5
B9A008	IMP U3 small nucleolar ribonucleoprotein 4	IMP4	tr|B9A008|B9A008_HUMAN;tr|E7ENR5|E7ENR5_HUMAN;tr|B8ZZ47|B8ZZ47_HUMAN;tr|H0Y714|H0Y714_HUMAN;sp|Q96G21|IMP4_HUMAN	tr|B9A008|B9A008_HUMAN IMP U3 small nucleolar ribonucleoprotein 4 (Fragment) OS=Homo sapiens OX=9606 GN=IMP4 PE=1 SV=1;tr|E7ENR5|E7ENR5_HUMAN IMP U3 small nucleolar ribonucleoprotein 4 (Fragment) OS=Homo sapiens OX=9606 GN=IMP4 PE=1 SV=1;tr|B8ZZ47|B8ZZ47_H	5	2	2	2	1	2	1	2	1	2	22.1	22.1	22.1	19.619	172	172;236;248;280;291	1	9		0	45.451	8.1	22.1	46855000	5594700	30875000	0	21848000	2	7	12
E9PD99	Leucine rich repeats and calponin homology domain containing 3	LRCH3	tr|E9PD99|E9PD99_HUMAN;tr|B4DU23|B4DU23_HUMAN;sp|Q96II8|LRCH3_HUMAN;tr|B4DEQ7|B4DEQ7_HUMAN;tr|F8WFB5|F8WFB5_HUMAN;tr|B3KP65|B3KP65_HUMAN	tr|E9PD99|E9PD99_HUMAN Leucine rich repeats and calponin homology domain containing 3 OS=Homo sapiens OX=9606 GN=LRCH3 PE=1 SV=1;tr|B4DU23|B4DU23_HUMAN cDNA FLJ53488, highly similar to Homo sapiens leucine-rich repeats and calponin homology (CH) domain con	6	2	2	2	0	2	0	2	0	2	7.1	7.1	7.1	68.456	623	623;623;777;803;92;372	2		2	0	10.923	0	7.1	15489000	0	15489000	0	12471000	0	4	4
M0R3C8	Polynucleotide kinase 3'-phosphatase	PNKP	tr|M0R3C8|M0R3C8_HUMAN;tr|M0QYH2|M0QYH2_HUMAN;tr|A0A1S5RA93|A0A1S5RA93_HUMAN;sp|Q96T60|PNKP_HUMAN;tr|A0A0D9SFD6|A0A0D9SFD6_HUMAN;tr|A0A0D9SFL2|A0A0D9SFL2_HUMAN	tr|M0R3C8|M0R3C8_HUMAN Polynucleotide kinase 3-phosphatase OS=Homo sapiens OX=9606 GN=PNKP PE=1 SV=1;tr|M0QYH2|M0QYH2_HUMAN Polynucleotide kinase 3-phosphatase OS=Homo sapiens OX=9606 GN=PNKP PE=1 SV=1;tr|A0A1S5RA93|A0A1S5RA93_HUMAN Bifunctional polynucl	6	2	2	2	0	2	0	2	0	2	6.4	6.4	6.4	49.296	455	455;490;521;521;256;485	2		2	0	3.6758	0	6.4	7048000	0	7048000	0	5674700	0	4	4
X6RFN3	RING-type E3 ubiquitin transferase (EC 2.3.2.27)	RNF2	tr|X6RFN3|X6RFN3_HUMAN;sp|Q99496|RING2_HUMAN	tr|X6RFN3|X6RFN3_HUMAN RING-type E3 ubiquitin transferase (Fragment) OS=Homo sapiens OX=9606 GN=RNF2 PE=1 SV=2;sp|Q99496|RING2_HUMAN E3 ubiquitin-protein ligase RING2 OS=Homo sapiens OX=9606 GN=RNF2 PE=1 SV=1	8	3	3	3	1	2	1	2	1	2	17.1	17.1	17.1	27.277	245	245;336;282;377;386;406;406;406	1	3		0	4.3763	6.9	10.2	6508300	0	6508300	0	6508300	1	2	3
Q9BUT9	MAPK regulated corepressor interacting protein 2 (Protein FAM195A)	MCRIP2 C16orf14 FAM195A	sp|Q9BUT9|MCRI2_HUMAN	sp|Q9BUT9|MCRI2_HUMAN MAPK regulated corepressor interacting protein 2 OS=Homo sapiens OX=9606 GN=MCRIP2 PE=1 SV=2	1	2	2	2	0	2	0	2	0	2	15.6	15.6	15.6	17.828	160	160	1	2		0	5.5386	0	15.6	3995500	0	3995500	0	3995500	0	4	4
A1MA90	deleted		tr|A1MA90|A1MA90_HUMAN;sp|Q9H9J2|RM44_HUMAN	tr|A1MA90|A1MA90_HUMAN Large ribosomal subunit protein mL44 OS=Homo sapiens OX=9606 GN=MRPL44 PE=3 SV=1;sp|Q9H9J2|RM44_HUMAN Large ribosomal subunit protein mL44 OS=Homo sapiens OX=9606 GN=MRPL44 PE=1 SV=1	2	2	2	2	0	2	0	2	0	2	9	9	9	37.535	332	332;332	1	2		0.0014265	2.8421	0	9	3613300	0	3613300	0	3613300	0	2	2
H0YKL0	High mobility group 20A	HMG20A	tr|H0YKL0|H0YKL0_HUMAN;tr|B4DMG1|B4DMG1_HUMAN;sp|Q9NP66|HM20A_HUMAN	tr|H0YKL0|H0YKL0_HUMAN High mobility group 20A (Fragment) OS=Homo sapiens OX=9606 GN=HMG20A PE=1 SV=1;tr|B4DMG1|B4DMG1_HUMAN cDNA FLJ57155, highly similar to High mobility group protein 20A OS=Homo sapiens OX=9606 PE=2 SV=1;sp|Q9NP66|HM20A_HUMAN High mobil	3	2	2	2	0	2	0	2	0	2	28.8	28.8	28.8	13.46	118	118;234;347	2		2	0	8.2069	0	28.8	8321700	0	8321700	0	6700200	0	3	3
Q9NPD3	Exosome complex component RRP41 (Exosome component 4) (Ribosomal RNA-processing protein 41) (p12A)	EXOSC4 RRP41 SKI6	sp|Q9NPD3|EXOS4_HUMAN;tr|A0A994J4D9|A0A994J4D9_HUMAN;tr|E9PPI9|E9PPI9_HUMAN;tr|E9PI41|E9PI41_HUMAN	sp|Q9NPD3|EXOS4_HUMAN Exosome complex component RRP41 OS=Homo sapiens OX=9606 GN=EXOSC4 PE=1 SV=3;tr|A0A994J4D9|A0A994J4D9_HUMAN Exosome component 4 OS=Homo sapiens OX=9606 PE=4 SV=1;tr|E9PPI9|E9PPI9_HUMAN Exosome component 4 OS=Homo sapiens OX=9606 GN=EXO	4	2	2	2	0	2	0	2	0	2	10.6	10.6	10.6	26.383	245	245;302;156;261	1	2		0	3.2246	0	10.6	7453700	0	7453700	0	7453700	0	2	2
Q9NRX1	RNA-binding protein PNO1 (Partner of NOB1)	PNO1	sp|Q9NRX1|PNO1_HUMAN;tr|B2R823|B2R823_HUMAN;tr|F8WBJ6|F8WBJ6_HUMAN	sp|Q9NRX1|PNO1_HUMAN RNA-binding protein PNO1 OS=Homo sapiens OX=9606 GN=PNO1 PE=1 SV=1;tr|B2R823|B2R823_HUMAN cDNA, FLJ93703, highly similar to Homo sapiens putatative 28 kDa protein (LOC56902), mRNA OS=Homo sapiens OX=9606 PE=2 SV=1;tr|F8WBJ6|F8WBJ6_HUMA	3	2	2	2	1	2	1	2	1	2	9.9	9.9	9.9	27.924	252	252;252;136	1.25	3	1	0	5.1742	5.6	9.9	38973000	9385800	21875000	0	21875000	1	3	6
A0A024R753	RNA binding motif protein 28 isoform 1	RBM28	tr|A0A024R753|A0A024R753_HUMAN;sp|Q9NW13|RBM28_HUMAN;tr|A0A0S2Z5E5|A0A0S2Z5E5_HUMAN;tr|C9JE21|C9JE21_HUMAN;tr|C9JAA9|C9JAA9_HUMAN	tr|A0A024R753|A0A024R753_HUMAN RNA binding motif protein 28 isoform 1 OS=Homo sapiens OX=9606 GN=RBM28 PE=2 SV=1;sp|Q9NW13|RBM28_HUMAN RNA-binding protein 28 OS=Homo sapiens OX=9606 GN=RBM28 PE=1 SV=3;tr|A0A0S2Z5E5|A0A0S2Z5E5_HUMAN RNA binding motif protei	5	2	2	2	2	2	2	2	2	2	2.6	2.6	2.6	85.737	759	759;759;89;204;283	2		4	0	6.3528	2.6	2.6	2726800	855750	1871100	0	1506500	3	1	4
Q9NX24	H/ACA ribonucleoprotein complex subunit 2 (Nucleolar protein family A member 2) (snoRNP protein NHP2)	NHP2 NOLA2 HSPC286	sp|Q9NX24|NHP2_HUMAN;tr|J3QSY4|J3QSY4_HUMAN;tr|D6RC52|D6RC52_HUMAN;tr|D6RCB9|D6RCB9_HUMAN	sp|Q9NX24|NHP2_HUMAN H/ACA ribonucleoprotein complex subunit 2 OS=Homo sapiens OX=9606 GN=NHP2 PE=1 SV=1;tr|J3QSY4|J3QSY4_HUMAN Ribonucloprotein OS=Homo sapiens OX=9606 GN=NHP2 PE=1 SV=1;tr|D6RC52|D6RC52_HUMAN Ribonucloprotein (Fragment) OS=Homo sapiens OX	4	2	2	2	0	2	0	2	0	2	25.5	25.5	25.5	17.201	153	153;90;132;135	1	2		0	3.6275	0	25.5	13103000	0	13103000	0	13103000	0	3	3
B3KM97	very-long-chain enoyl-CoA reductase (EC 1.3.1.93)		tr|B3KM97|B3KM97_HUMAN;sp|Q9NZ01|TECR_HUMAN;tr|B3KSQ1|B3KSQ1_HUMAN;tr|M0R2N5|M0R2N5_HUMAN;tr|A0A384NL45|A0A384NL45_HUMAN	tr|B3KM97|B3KM97_HUMAN very-long-chain enoyl-CoA reductase OS=Homo sapiens OX=9606 PE=2 SV=1;sp|Q9NZ01|TECR_HUMAN Very-long-chain enoyl-CoA reductase OS=Homo sapiens OX=9606 GN=TECR PE=1 SV=1;tr|B3KSQ1|B3KSQ1_HUMAN very-long-chain enoyl-CoA reductase OS=Ho	5	2	2	2	0	2	0	2	0	2	6.8	6.8	6.8	36.053	308	308;308;323;346;308	1	2		0	2.9564	0	6.8	5253400	0	5253400	0	5253400	0	3	3
B4DGP7	Nucleolar protein 12		tr|B4DGP7|B4DGP7_HUMAN;tr|V9GYY5|V9GYY5_HUMAN;tr|B3KQ09|B3KQ09_HUMAN;tr|A0A024R1M6|A0A024R1M6_HUMAN;sp|Q9UGY1|NOL12_HUMAN	tr|B4DGP7|B4DGP7_HUMAN Nucleolar protein 12 OS=Homo sapiens OX=9606 PE=2 SV=1;tr|V9GYY5|V9GYY5_HUMAN Nucleolar protein 12 (Fragment) OS=Homo sapiens OX=9606 PE=3 SV=1;tr|B3KQ09|B3KQ09_HUMAN Nucleolar protein 12 OS=Homo sapiens OX=9606 PE=2 SV=1;tr|A0A024R1	5	2	2	2	2	2	2	2	2	2	22.5	22.5	22.5	18.633	160	160;206;213;213;213	1.2	4	1	0.0011403	1.6133	22.5	22.5	7807500	2484600	4555000	0	4555000	1	3	4
H3BMQ2	Ribosomal L24 domain containing 1	RSL24D1	tr|H3BMQ2|H3BMQ2_HUMAN;tr|B3KP47|B3KP47_HUMAN;tr|A0A024R5U8|A0A024R5U8_HUMAN;sp|Q9UHA3|RLP24_HUMAN;tr|A0A7I2V3F2|A0A7I2V3F2_HUMAN	tr|H3BMQ2|H3BMQ2_HUMAN Ribosomal L24 domain containing 1 OS=Homo sapiens OX=9606 GN=RSL24D1 PE=1 SV=2;tr|B3KP47|B3KP47_HUMAN cDNA FLJ31151 fis, clone IMR322001541, highly similar to Probable ribosome biogenesis protein RLP24 OS=Homo sapiens OX=9606 PE=2 SV	5	2	2	2	1	2	1	2	1	2	8.9	8.9	8.9	17.627	146	146;163;163;163;174	1.2	4	1	0.0013072	2.35	8.9	8.9	14988000	3274900	10289000	0	10289000	1	5	7
Q9UIG0	Tyrosine-protein kinase BAZ1B (EC 2.7.10.2) (Bromodomain adjacent to zinc finger domain protein 1B) (Williams syndrome transcription factor) (Williams-Beuren syndrome chromosomal region 10 protein) (Williams-Beuren syndrome chromosomal region 9 protein) (hWALp2)	BAZ1B WBSC10 WBSCR10 WBSCR9 WSTF	sp|Q9UIG0|BAZ1B_HUMAN	sp|Q9UIG0|BAZ1B_HUMAN Tyrosine-protein kinase BAZ1B OS=Homo sapiens OX=9606 GN=BAZ1B PE=1 SV=2	1	2	2	2	0	2	0	2	0	2	1.8	1.8	1.8	170.9	1483	1483	2		2	0.00125	2.0938	0	1.8	8012500	0	8012500	0	6451200	0	2	2
Q9Y230	RuvB-like 2 (EC 3.6.4.12) (48 kDa TATA box-binding protein-interacting protein) (48 kDa TBP-interacting protein) (51 kDa erythrocyte cytosolic protein) (ECP-51) (INO80 complex subunit J) (Repressing pontin 52) (Reptin 52) (TIP49b) (TIP60-associated protein 54-beta) (TAP54-beta)	RUVBL2 INO80J TIP48 TIP49B CGI-46	sp|Q9Y230|RUVB2_HUMAN;tr|B3KNL2|B3KNL2_HUMAN;tr|M0R0Y3|M0R0Y3_HUMAN	sp|Q9Y230|RUVB2_HUMAN RuvB-like 2 OS=Homo sapiens OX=9606 GN=RUVBL2 PE=1 SV=3;tr|B3KNL2|B3KNL2_HUMAN RuvB-like helicase OS=Homo sapiens OX=9606 GN=RUVBL2 PE=2 SV=1;tr|M0R0Y3|M0R0Y3_HUMAN RuvB-like helicase OS=Homo sapiens OX=9606 GN=RUVBL2 PE=1 SV=1	3	2	2	2	1	2	1	2	1	2	6.7	6.7	6.7	51.156	463	463;429;354	1.6	2	3	0	4.6543	3.7	6.7	9733600	1834700	6172200	0	4969600	2	3	7
J3QKW2	Mitochondrial ribosomal protein S7	MRPS7	tr|J3QKW2|J3QKW2_HUMAN;tr|A0A024R8L0|A0A024R8L0_HUMAN;sp|Q9Y2R9|RT07_HUMAN;tr|J3QLS3|J3QLS3_HUMAN;tr|J3KSI8|J3KSI8_HUMAN;tr|J3QQS1|J3QQS1_HUMAN	tr|J3QKW2|J3QKW2_HUMAN Mitochondrial ribosomal protein S7 OS=Homo sapiens OX=9606 GN=MRPS7 PE=1 SV=1;tr|A0A024R8L0|A0A024R8L0_HUMAN Mitochondrial ribosomal protein S7, isoform CRA_a OS=Homo sapiens OX=9606 GN=MRPS7 PE=3 SV=1;sp|Q9Y2R9|RT07_HUMAN Small ribo	6	2	2	2	0	2	0	2	0	2	15.3	15.3	15.3	20.838	183	183;242;242;271;156;172	1.33	2	1	0.0012658	2.1261	0	15.3	3354800	0	2720800	0	2720800	0	3	3
Q9Y3A2	Probable U3 small nucleolar RNA-associated protein 11 (U3 snoRNA-associated protein 11) (UTP11-like protein)	UTP11 UTP11L CGI-94 HDCMB12P	sp|Q9Y3A2|UTP11_HUMAN	sp|Q9Y3A2|UTP11_HUMAN Probable U3 small nucleolar RNA-associated protein 11 OS=Homo sapiens OX=9606 GN=UTP11 PE=1 SV=2	1	2	2	2	0	2	0	2	0	2	13.4	13.4	13.4	30.446	253	253	1	3		0	5.7462	0	13.4	16650000	0	16650000	0	16650000	0	3	3
H0YCD5	Mitochondrial ribosomal protein L11	MRPL11	tr|H0YCD5|H0YCD5_HUMAN;tr|Q53G19|Q53G19_HUMAN;sp|Q9Y3B7|RM11_HUMAN	tr|H0YCD5|H0YCD5_HUMAN Mitochondrial ribosomal protein L11 (Fragment) OS=Homo sapiens OX=9606 GN=MRPL11 PE=1 SV=1;tr|Q53G19|Q53G19_HUMAN Mitochondrial ribosomal protein L11 isoform a variant (Fragment) OS=Homo sapiens OX=9606 PE=2 SV=1;sp|Q9Y3B7|RM11_HUMAN	3	2	2	2	0	2	0	2	0	2	31.7	31.7	31.7	6.7678	63	63;192;192	1	2		0	3.4842	0	31.7	9662000	0	9662000	0	9662000	0	2	2
Q9Y3C1	Nucleolar protein 16 (HBV pre-S2 trans-regulated protein 3)	NOP16 CGI-117 HSPC111	sp|Q9Y3C1|NOP16_HUMAN;tr|D6RIC3|D6RIC3_HUMAN;tr|A0A0C4DGU5|A0A0C4DGU5_HUMAN;tr|Q9P0T8|Q9P0T8_HUMAN	sp|Q9Y3C1|NOP16_HUMAN Nucleolar protein 16 OS=Homo sapiens OX=9606 GN=NOP16 PE=1 SV=2;tr|D6RIC3|D6RIC3_HUMAN Nucleolar protein 16 OS=Homo sapiens OX=9606 GN=NOP16 PE=1 SV=1;tr|A0A0C4DGU5|A0A0C4DGU5_HUMAN Nucleolar protein 16 OS=Homo sapiens OX=9606 GN=NOP1	4	2	2	2	0	2	0	2	0	2	19.1	19.1	19.1	21.188	178	178;150;231;236	1	2		0	8.1744	0	19.1	9656400	0	9656400	0	9656400	0	2	2
Q2YS46	C447E6.1 (Nucleotide binding protein 1 (E.coli MinD like) )	NUBP1	tr|Q2YS46|Q2YS46_HUMAN;tr|B2RDN3|B2RDN3_HUMAN;sp|Q9Y5Y2|NUBP2_HUMAN;tr|H3BRK5|H3BRK5_HUMAN;tr|B7Z6P0|B7Z6P0_HUMAN;tr|H3BMW1|H3BMW1_HUMAN;tr|H3BQR2|H3BQR2_HUMAN;tr|H3BNF0|H3BNF0_HUMAN;tr|H3BNS4|H3BNS4_HUMAN	tr|Q2YS46|Q2YS46_HUMAN C447E6.1 (Nucleotide binding protein 1 (E.coli MinD like) ) (Fragment) OS=Homo sapiens OX=9606 GN=NUBP1 PE=3 SV=1;tr|B2RDN3|B2RDN3_HUMAN Cytosolic Fe-S cluster assembly factor NUBP2 OS=Homo sapiens OX=9606 GN=NUBP2 PE=2 SV=1;sp|Q9Y5Y	9	2	2	2	0	2	0	2	0	2	14.7	14.7	14.7	28.222	265	265;271;271;46;130;139;211;251;271	1	2		0.001368	2.5731	0	14.7	5073500	0	5073500	0	5073500	0	2	2
A0A024R1X6	deleted		tr|A0A024R1X6|A0A024R1X6_HUMAN;tr|K7EMS3|K7EMS3_HUMAN	tr|A0A024R1X6|A0A024R1X6_HUMAN Keratin 14 (Epidermolysis bullosa simplex, Dowling-Meara, Koebner), isoform CRA_a OS=Homo sapiens OX=9606 GN=KRT14 PE=3 SV=1;tr|K7EMS3|K7EMS3_HUMAN Keratin 19 (Fragment) OS=Homo sapiens OX=9606 GN=KRT19 PE=1 SV=1	2	4	2	2	2	4	0	2	0	2	16.1	4.2	4.2	29.979	261	261;181	2		2	0.0082342	0.90181	11.9	16.1	3729100	0	3729100	0	3002500	0	2	2
A0A5C2FYL5	IGL c1320_light_IGKV1-9_IGKJ4		tr|A0A5C2FYL5|A0A5C2FYL5_HUMAN;tr|A0A5C2FWU2|A0A5C2FWU2_HUMAN	tr|A0A5C2FYL5|A0A5C2FYL5_HUMAN IGL c1320_light_IGKV1-9_IGKJ4 (Fragment) OS=Homo sapiens OX=9606 PE=2 SV=1;tr|A0A5C2FWU2|A0A5C2FWU2_HUMAN IGL c656_light_IGKV1-27_IGKJ4 (Fragment) OS=Homo sapiens OX=9606 PE=2 SV=1	2	2	2	2	0	2	0	2	0	2	17	17	17	11.469	106	106;107	1	2		0.0013755	2.6138	0	17	7997700	0	7997700	0	7997700	0	2	2
B3KV00	cDNA FLJ41005 fis, clone UTERU2017613, highly similar to Homo sapiens zinc finger protein 289, ID1 regulated (ZNF289), mRNA		tr|B3KV00|B3KV00_HUMAN;tr|E9PQP3|E9PQP3_HUMAN;tr|E9PIY6|E9PIY6_HUMAN;tr|B4E327|B4E327_HUMAN;tr|A0A0D9SF70|A0A0D9SF70_HUMAN;tr|G5E9L0|G5E9L0_HUMAN;sp|Q8N6H7|ARFG2_HUMAN;tr|E9PN48|E9PN48_HUMAN	tr|B3KV00|B3KV00_HUMAN cDNA FLJ41005 fis, clone UTERU2017613, highly similar to Homo sapiens zinc finger protein 289, ID1 regulated (ZNF289), mRNA OS=Homo sapiens OX=9606 PE=2 SV=1;tr|E9PQP3|E9PQP3_HUMAN ADP ribosylation factor GTPase activating protein 2	8	2	2	2	1	2	1	2	1	2	11.2	11.2	11.2	42.108	385	385;274;327;382;385;493;521;535	1.8	1	4	0.0011792	1.7602	5.7	11.2	9606400	0	9606400	0	8368900	0	1	1
A5A3E0	POTE ankyrin domain family member F (ANKRD26-like family C member 1B) (Chimeric POTE-actin protein)	POTEF A26C1B	sp|A5A3E0|POTEF_HUMAN;sp|P0CG38|POTEI_HUMAN;tr|F8WCH0|F8WCH0_HUMAN	sp|A5A3E0|POTEF_HUMAN POTE ankyrin domain family member F OS=Homo sapiens OX=9606 GN=POTEF PE=1 SV=2;sp|P0CG38|POTEI_HUMAN POTE ankyrin domain family member I OS=Homo sapiens OX=9606 GN=POTEI PE=3 SV=1;tr|F8WCH0|F8WCH0_HUMAN Actin gamma 2, smooth muscle OS	34	6	1	1	5	6	0	1	0	1	6.6	2.1	2.1	121.44	1075	1075;1075;52;1038;446;375;103;103;103;103;103;103;103;103;103;103;103;40;103;63;103;103;103;103;103;103;103;103;103;103;103;103;103;103	2		2	0.0013495	2.5232	4.5	6.6	138430000	0	138430000	0	63911000	0	3	3
E9PLD3	Uncharacterized protein		tr|E9PLD3|E9PLD3_HUMAN;tr|A0A494BXY3|A0A494BXY3_HUMAN;sp|E9PRG8|CK098_HUMAN;tr|L0R588|L0R588_HUMAN	tr|E9PLD3|E9PLD3_HUMAN Uncharacterized protein OS=Homo sapiens OX=9606 PE=4 SV=1;tr|A0A494BXY3|A0A494BXY3_HUMAN Chromosome 11 open reading frame 98 OS=Homo sapiens OX=9606 GN=C11orf98 PE=4 SV=1;sp|E9PRG8|CK098_HUMAN Uncharacterized protein C11orf98 OS=Homo	4	1	1	1	0	1	0	1	0	1	13.1	13.1	13.1	11.6	99	99;122;123;159	1	1		0.0012376	2.065	0	13.1	1762800	0	1762800	0	1762800	0	1	1
F5H716	GTP binding protein 1	GTPBP1	tr|F5H716|F5H716_HUMAN;tr|B2RDW9|B2RDW9_HUMAN;tr|A0A024R1S5|A0A024R1S5_HUMAN;sp|O00178|GTPB1_HUMAN	tr|F5H716|F5H716_HUMAN GTP binding protein 1 (Fragment) OS=Homo sapiens OX=9606 GN=GTPBP1 PE=1 SV=1;tr|B2RDW9|B2RDW9_HUMAN cDNA, FLJ96803, highly similar to Homo sapiens GTP binding protein 1 (GTPBP1), mRNA OS=Homo sapiens OX=9606 PE=2 SV=1;tr|A0A024R1S5|A	4	1	1	1	0	1	0	1	0	1	7.2	7.2	7.2	16.603	152	152;584;660;669	2		1	0.0020812	1.2335	0	7.2	2163700	0	2163700	0	1742100	0	2	2
E5RIK5	Dynactin subunit 6	DCTN6	tr|E5RIK5|E5RIK5_HUMAN;tr|E5RGW9|E5RGW9_HUMAN;tr|E5RFU3|E5RFU3_HUMAN;tr|E5RK00|E5RK00_HUMAN;sp|O00399|DCTN6_HUMAN	tr|E5RIK5|E5RIK5_HUMAN Dynactin subunit 6 OS=Homo sapiens OX=9606 GN=DCTN6 PE=1 SV=1;tr|E5RGW9|E5RGW9_HUMAN Dynactin subunit 6 OS=Homo sapiens OX=9606 GN=DCTN6 PE=1 SV=1;tr|E5RFU3|E5RFU3_HUMAN Dynactin subunit 6 OS=Homo sapiens OX=9606 GN=DCTN6 PE=1 SV=1;t	5	1	1	1	0	1	0	1	0	1	37.8	37.8	37.8	3.7263	37	37;46;73;170;190	1	1		0.0080357	0.84009	0	37.8	2138100	0	2138100	0	2138100	0	1	1
G5E9S7	Actin related protein 2/3 complex subunit 2 (Actin related protein 2/3 complex, subunit 2, 34kDa, isoform CRA_e)	ARPC2 hCG_16304	tr|G5E9S7|G5E9S7_HUMAN;tr|C9JTV5|C9JTV5_HUMAN;tr|G5E9J0|G5E9J0_HUMAN;tr|Q53R19|Q53R19_HUMAN;sp|O15144|ARPC2_HUMAN	tr|G5E9S7|G5E9S7_HUMAN Actin related protein 2/3 complex subunit 2 OS=Homo sapiens OX=9606 GN=ARPC2 PE=1 SV=1;tr|C9JTV5|C9JTV5_HUMAN Actin-related protein 2/3 complex subunit 2 (Fragment) OS=Homo sapiens OX=9606 GN=ARPC2 PE=1 SV=8;tr|G5E9J0|G5E9J0_HUMAN Ac	5	1	1	1	0	1	0	1	0	1	23.7	23.7	23.7	4.1457	38	38;89;91;300;300	1	1		0.0038986	1.0668	0	23.7	1088900	0	1088900	0	1088900	0	1	1
Q53G50	Melanoma antigen, family B, 2 variant		tr|Q53G50|Q53G50_HUMAN;tr|B2R8F3|B2R8F3_HUMAN;sp|O15479|MAGB2_HUMAN	tr|Q53G50|Q53G50_HUMAN Melanoma antigen, family B, 2 variant (Fragment) OS=Homo sapiens OX=9606 PE=2 SV=1;tr|B2R8F3|B2R8F3_HUMAN cDNA, FLJ93871, highly similar to Homo sapiens melanoma antigen, family B, 2 (MAGEB2), mRNA OS=Homo sapiens OX=9606 PE=2 SV=1;s	3	1	1	1	0	1	0	1	0	1	3.4	3.4	3.4	35.322	319	319;319;319	1	1		0.0012107	1.9659	0	3.4	1342900	0	1342900	0	1342900	0	1	1
Q5CZ77	Uncharacterized protein DKFZp686G1344	DKFZp686G1344	tr|Q5CZ77|Q5CZ77_HUMAN;tr|F5GYF8|F5GYF8_HUMAN;tr|B4DYX7|B4DYX7_HUMAN;tr|A6H8W6|A6H8W6_HUMAN;sp|O43166|SI1L1_HUMAN	tr|Q5CZ77|Q5CZ77_HUMAN Uncharacterized protein DKFZp686G1344 (Fragment) OS=Homo sapiens OX=9606 GN=DKFZp686G1344 PE=2 SV=1;tr|F5GYF8|F5GYF8_HUMAN Signal induced proliferation associated 1 like 1 OS=Homo sapiens OX=9606 GN=SIPA1L1 PE=1 SV=1;tr|B4DYX7|B4DYX7	5	1	1	1	0	1	0	1	0	1	5.6	5.6	5.6	39.597	355	355;1257;1257;1803;1804	1	1		0.0020141	1.1503	0	5.6	16038000	0	16038000	0	16038000	0	1	1
B3KM86	Eukaryotic translation initiation factor 5B (Translation initiation factor IF-2)		tr|B3KM86|B3KM86_HUMAN;tr|D3DVI5|D3DVI5_HUMAN;tr|Q8N5A0|Q8N5A0_HUMAN;tr|A0A087WUT6|A0A087WUT6_HUMAN;sp|O60841|IF2P_HUMAN	tr|B3KM86|B3KM86_HUMAN Eukaryotic translation initiation factor 5B OS=Homo sapiens OX=9606 PE=2 SV=1;tr|D3DVI5|D3DVI5_HUMAN Eukaryotic translation initiation factor 5B OS=Homo sapiens OX=9606 GN=EIF5B PE=3 SV=1;tr|Q8N5A0|Q8N5A0_HUMAN Eukaryotic translation	5	1	1	1	0	1	0	1	0	1	1.7	1.7	1.7	71.492	634	634;712;1220;1220;1220	2		1	0.0039565	1.1083	0	1.7	988650	0	988650	0	796020	0	1	1
T2DN57	DNAJA2/NETO2 fusion protein 2		tr|T2DN57|T2DN57_HUMAN;tr|T2DPK5|T2DPK5_HUMAN;tr|A0A024R6S1|A0A024R6S1_HUMAN;sp|O60884|DNJA2_HUMAN	tr|T2DN57|T2DN57_HUMAN DNAJA2/NETO2 fusion protein 2 OS=Homo sapiens OX=9606 PE=2 SV=1;tr|T2DPK5|T2DPK5_HUMAN DNAJA2/NETO2 fusion protein 1 OS=Homo sapiens OX=9606 PE=2 SV=1;tr|A0A024R6S1|A0A024R6S1_HUMAN DnaJ (Hsp40) homolog, subfamily A, member 2, isofor	4	1	1	1	0	1	0	1	0	1	11.7	11.7	11.7	14.317	128	128;131;412;412	2		2	0.0013889	2.7	0	11.7	4574900	0	4574900	0	3683500	0	4	5
A0A0B5HSU7	Paired-like homeodomain-3	PITX3	tr|A0A0B5HSU7|A0A0B5HSU7_HUMAN;tr|A0A0B5HBG5|A0A0B5HBG5_HUMAN;sp|P78337|PITX1_HUMAN;tr|X5D9A5|X5D9A5_HUMAN;sp|O75364|PITX3_HUMAN;tr|D6RFI4|D6RFI4_HUMAN;tr|A0A8J9C2I7|A0A8J9C2I7_HUMAN;tr|U3KQ81|U3KQ81_HUMAN;tr|D6R9U1|D6R9U1_HUMAN;tr|D6RBG8|D6RBG8_HUMAN;tr|D6R955|D6R955_HUMAN;tr|A0A223LNP9|A0A223LNP9_HUMAN;tr|A0A0B5HBE9|A0A0B5HBE9_HUMAN;tr|A0A223LNB9|A0A223LNB9_HUMAN;tr|A0A223LNB8|A0A223LNB8_HUMAN;…	tr|A0A0B5HSU7|A0A0B5HSU7_HUMAN Paired-like homeodomain-3 (Fragment) OS=Homo sapiens OX=9606 GN=PITX3 PE=4 SV=1;tr|A0A0B5HBG5|A0A0B5HBG5_HUMAN Paired-like homeodomain-3 (Fragment) OS=Homo sapiens OX=9606 GN=PITX3 PE=4 SV=1;sp|P78337|PITX1_HUMAN Pituitary ho	23	1	1	1	0	1	0	1	0	1	25.4	25.4	25.4	7.7345	67	67;67;314;314;302;290;290;264;130;118;114;67;67;67;67;67;67;67;67;67;67;67;317	1	1		0.0020121	1.1483	0	25.4	1669700	0	1669700	0	1669700	0	1	1
Q4ZG51	Uncharacterized protein FNBP3 (cDNA, FLJ96168, Homo sapiens formin binding protein 3 (FNBP3), mRNA)	FNBP3	tr|Q4ZG51|Q4ZG51_HUMAN;tr|B4DPY2|B4DPY2_HUMAN;tr|A0A8Q3SIG7|A0A8Q3SIG7_HUMAN;tr|A0A8V8TM87|A0A8V8TM87_HUMAN;tr|A0A8V8TM61|A0A8V8TM61_HUMAN;sp|O75400|PR40A_HUMAN;tr|F5H578|F5H578_HUMAN;tr|A0A7N4I394|A0A7N4I394_HUMAN	tr|Q4ZG51|Q4ZG51_HUMAN Uncharacterized protein FNBP3 OS=Homo sapiens OX=9606 GN=FNBP3 PE=2 SV=1;tr|B4DPY2|B4DPY2_HUMAN cDNA FLJ59286, highly similar to Pre-mRNA-processing factor 40 homolog A (Fragment) OS=Homo sapiens OX=9606 PE=2 SV=1;tr|A0A8Q3SIG7|A0A8Q	8	1	1	1	1	1	1	1	1	1	7.8	7.8	7.8	24.296	205	205;816;915;931;934;957;972;994	1.67	1	2	0	3.6968	7.8	7.8	12770000	8717300	4052700	0	3263000	3	1	5
O75663	TIP41-like protein (Putative MAPK-activating protein PM10) (Type 2A-interacting protein) (TIP)	TIPRL	sp|O75663|TIPRL_HUMAN	sp|O75663|TIPRL_HUMAN TIP41-like protein OS=Homo sapiens OX=9606 GN=TIPRL PE=1 SV=2	1	1	1	1	0	1	0	1	0	1	6.6	6.6	6.6	31.444	272	272	1	1		0.002004	1.1424	0	6.6	3953700	0	3953700	0	3953700	0	1	1
O94906	Pre-mRNA-processing factor 6 (Androgen receptor N-terminal domain-transactivating protein 1) (ANT-1) (PRP6 homolog) (U5 snRNP-associated 102 kDa protein) (U5-102 kDa protein)	PRPF6 C20orf14	sp|O94906|PRP6_HUMAN	sp|O94906|PRP6_HUMAN Pre-mRNA-processing factor 6 OS=Homo sapiens OX=9606 GN=PRPF6 PE=1 SV=1	1	1	1	1	1	1	1	1	1	1	1.4	1.4	1.4	106.92	941	941	2		2	0.0057692	1.0353	1.4	1.4	2298400	1575500	722870	0	582020	1	0	1
B4DX38	cDNA FLJ61441, highly similar to Tankyrase-1		tr|B4DX38|B4DX38_HUMAN;tr|E7EWY6|E7EWY6_HUMAN;tr|B4DXL6|B4DXL6_HUMAN;tr|E7EQ52|E7EQ52_HUMAN;tr|B4DYP4|B4DYP4_HUMAN;sp|Q9H2K2|TNKS2_HUMAN;sp|O95271|TNKS1_HUMAN	tr|B4DX38|B4DX38_HUMAN cDNA FLJ61441, highly similar to Tankyrase-1 OS=Homo sapiens OX=9606 PE=2 SV=1;tr|E7EWY6|E7EWY6_HUMAN Tankyrase OS=Homo sapiens OX=9606 GN=TNKS PE=1 SV=1;tr|B4DXL6|B4DXL6_HUMAN cDNA FLJ58090, highly similar to Tankyrase-1 OS=Homo sap	7	1	1	1	1	1	1	1	1	1	3.7	3.7	3.7	44.268	406	406;617;617;1090;1090;1166;1327	2		2	0.0012723	2.183	3.7	3.7	4028100	1890300	2137800	0	1721300	1	1	2
B4E0Y8	Pre-mRNA-splicing factor SYF2		tr|B4E0Y8|B4E0Y8_HUMAN;tr|B2RBX8|B2RBX8_HUMAN;sp|O95926|SYF2_HUMAN	tr|B4E0Y8|B4E0Y8_HUMAN Pre-mRNA-splicing factor SYF2 OS=Homo sapiens OX=9606 PE=2 SV=1;tr|B2RBX8|B2RBX8_HUMAN Pre-mRNA-splicing factor SYF2 OS=Homo sapiens OX=9606 PE=2 SV=1;sp|O95926|SYF2_HUMAN Pre-mRNA-splicing factor SYF2 OS=Homo sapiens OX=9606 GN=SYF2	3	1	1	1	0	1	0	1	0	1	10.3	10.3	10.3	18.433	156	156;243;243	1	1		0.0081596	0.87439	0	10.3	1549300	0	1549300	0	1549300	0	1	1
D6R9V2	Nuclear receptor binding SET domain protein 2	NSD2	tr|D6R9V2|D6R9V2_HUMAN;tr|Q05CW4|Q05CW4_HUMAN;tr|A0A7P0P278|A0A7P0P278_HUMAN;tr|A0A7I2YQS5|A0A7I2YQS5_HUMAN;sp|O96028|NSD2_HUMAN	tr|D6R9V2|D6R9V2_HUMAN Nuclear receptor binding SET domain protein 2 (Fragment) OS=Homo sapiens OX=9606 GN=NSD2 PE=1 SV=1;tr|Q05CW4|Q05CW4_HUMAN WHSC1 protein OS=Homo sapiens OX=9606 GN=WHSC1 PE=2 SV=1;tr|A0A7P0P278|A0A7P0P278_HUMAN Nuclear receptor bindin	5	1	1	1	0	1	0	1	0	1	4.6	4.6	4.6	43.211	392	392;568;629;800;1365	2		1	0.0014164	2.7733	0	4.6	8501900	0	8501900	0	6845400	0	1	1
K7ES52	Thymidine kinase (EC 2.7.1.21)	TK1	tr|K7ES52|K7ES52_HUMAN;tr|K7ERJ1|K7ERJ1_HUMAN;tr|B5BUF9|B5BUF9_HUMAN;tr|B5BU32|B5BU32_HUMAN;tr|A0A384MDV9|A0A384MDV9_HUMAN;sp|P04183|KITH_HUMAN;tr|K7ERV3|K7ERV3_HUMAN;tr|A0A024R8N6|A0A024R8N6_HUMAN	tr|K7ES52|K7ES52_HUMAN Thymidine kinase OS=Homo sapiens OX=9606 GN=TK1 PE=1 SV=1;tr|K7ERJ1|K7ERJ1_HUMAN Thymidine kinase (Fragment) OS=Homo sapiens OX=9606 GN=TK1 PE=1 SV=1;tr|B5BUF9|B5BUF9_HUMAN Thymidine kinase (Fragment) OS=Homo sapiens OX=9606 GN=TK1 P	8	1	1	1	0	1	0	1	0	1	7.2	7.2	7.2	19.786	180	180;187;234;234;234;234;267;276	1	1		0.0012771	2.1967	0	7.2	2735500	0	2735500	0	2735500	0	1	1
H0YJS4	Eukaryotic translation initiation factor 2 subunit 1 (Eukaryotic translation initiation factor 2 subunit alpha)	EIF2S1	tr|H0YJS4|H0YJS4_HUMAN;tr|G3V4T5|G3V4T5_HUMAN;tr|Q53XC0|Q53XC0_HUMAN;sp|P05198|IF2A_HUMAN	tr|H0YJS4|H0YJS4_HUMAN Eukaryotic translation initiation factor 2 subunit 1 (Fragment) OS=Homo sapiens OX=9606 GN=EIF2S1 PE=1 SV=1;tr|G3V4T5|G3V4T5_HUMAN Eukaryotic translation initiation factor 2 subunit 1 (Fragment) OS=Homo sapiens OX=9606 GN=EIF2S1 PE=1	4	1	1	1	0	1	0	1	0	1	6	6	6	28.865	252	252;273;315;315	1	1		0	3.1874	0	6	3751000	0	3751000	0	3751000	0	1	1
P07305	Histone H1.0 (Histone H1') (Histone H1(0)) [Cleaved into: Histone H1.0, N-terminally processed]	H1-0 H1F0 H1FV	sp|P07305|H10_HUMAN	sp|P07305|H10_HUMAN Histone H1.0 OS=Homo sapiens OX=9606 GN=H1-0 PE=1 SV=3	1	1	1	1	0	1	0	1	0	1	6.7	6.7	6.7	20.863	194	194	1	1		0.0029732	1.115	0	6.7	2106300	0	2106300	0	2106300	0	1	1
H0YMD9	Annexin A2	ANXA2	tr|H0YMD9|H0YMD9_HUMAN;tr|H0YNB8|H0YNB8_HUMAN;sp|P07355|ANXA2_HUMAN;tr|V9HW65|V9HW65_HUMAN;tr|A0A024R5Z7|A0A024R5Z7_HUMAN;tr|H0YN42|H0YN42_HUMAN;tr|H0YMU9|H0YMU9_HUMAN;tr|H0YMD0|H0YMD0_HUMAN;tr|B4DNH8|B4DNH8_HUMAN;tr|H0YKS4|H0YKS4_HUMAN;tr|H0YKV8|H0YKV8_HUMAN;tr|A0A7I2V4P4|A0A7I2V4P4_HUMAN;tr|H0YMM1|H0YMM1_HUMAN;tr|H0YKX9|H0YKX9_HUMAN;tr|H0YMT9|H0YMT9_HUMAN;tr|H0YLV6|H0YLV6_HUMAN;tr|H0YKZ7|H0YKZ7…	tr|H0YMD9|H0YMD9_HUMAN Annexin A2 (Fragment) OS=Homo sapiens OX=9606 GN=ANXA2 PE=1 SV=1;tr|H0YNB8|H0YNB8_HUMAN Annexin OS=Homo sapiens OX=9606 GN=ANXA2 PE=1 SV=2;sp|P07355|ANXA2_HUMAN Annexin A2 OS=Homo sapiens OX=9606 GN=ANXA2 PE=1 SV=2;tr|V9HW65|V9HW65_H	19	1	1	1	1	1	1	1	1	1	21.5	21.5	21.5	7.0798	65	65;189;339;339;339;256;230;227;194;176;81;155;149;134;133;132;119;110;367	1	2		0	4.6382	21.5	21.5	6806300	2233600	4572700	0	4572700	0	1	1
D6RBQ5	Mitochondrial ribosomal protein L3	MRPL3	tr|D6RBQ5|D6RBQ5_HUMAN;tr|D6RC14|D6RC14_HUMAN;tr|B4DW56|B4DW56_HUMAN;sp|P09001|RM03_HUMAN;tr|H0Y9G6|H0Y9G6_HUMAN;tr|E7ETU7|E7ETU7_HUMAN;tr|B4DKM0|B4DKM0_HUMAN	tr|D6RBQ5|D6RBQ5_HUMAN Mitochondrial ribosomal protein L3 (Fragment) OS=Homo sapiens OX=9606 GN=MRPL3 PE=1 SV=1;tr|D6RC14|D6RC14_HUMAN Large ribosomal subunit protein uL3m (Fragment) OS=Homo sapiens OX=9606 GN=MRPL3 PE=1 SV=1;tr|B4DW56|B4DW56_HUMAN Large r	7	1	1	1	0	1	0	1	0	1	53.6	53.6	53.6	3.3129	28	28;155;243;348;363;375;375	1	1		0.0064875	0.93962	0	53.6	1780400	0	1780400	0	1780400	0	2	2
F5H1C3	Enolase 2	ENO2	tr|F5H1C3|F5H1C3_HUMAN;tr|F5H0C8|F5H0C8_HUMAN;tr|Q6FHV6|Q6FHV6_HUMAN;tr|A8K3B0|A8K3B0_HUMAN;sp|P09104|ENOG_HUMAN;tr|A0A2R8Y798|A0A2R8Y798_HUMAN;tr|A0A2R8YEG5|A0A2R8YEG5_HUMAN;tr|E5RI09|E5RI09_HUMAN;tr|E5RG95|E5RG95_HUMAN;tr|B4DUJ6|B4DUJ6_HUMAN	tr|F5H1C3|F5H1C3_HUMAN Enolase 2 (Fragment) OS=Homo sapiens OX=9606 GN=ENO2 PE=1 SV=1;tr|F5H0C8|F5H0C8_HUMAN phosphopyruvate hydratase OS=Homo sapiens OX=9606 GN=ENO2 PE=1 SV=1;tr|Q6FHV6|Q6FHV6_HUMAN phosphopyruvate hydratase OS=Homo sapiens OX=9606 GN=ENO	10	2	1	1	2	2	1	1	1	1	30.1	12.6	12.6	11.203	103	103;315;434;434;434;70;101;148;154;273	1.5	2	2	0.0012165	1.982	30.1	30.1	14606000	3323700	6958000	0	6256200	1	3	5
Q5TEJ7	Replication protein A2	RPA2	tr|Q5TEJ7|Q5TEJ7_HUMAN;tr|B4DQD9|B4DQD9_HUMAN;tr|B2R7E8|B2R7E8_HUMAN;sp|P15927|RFA2_HUMAN	tr|Q5TEJ7|Q5TEJ7_HUMAN Replication protein A2 (Fragment) OS=Homo sapiens OX=9606 GN=RPA2 PE=1 SV=1;tr|B4DQD9|B4DQD9_HUMAN cDNA FLJ61154, highly similar to Replication protein A 32 kDa subunit OS=Homo sapiens OX=9606 PE=2 SV=1;tr|B2R7E8|B2R7E8_HUMAN cDNA, F	4	1	1	1	0	1	0	1	0	1	8.9	8.9	8.9	19.433	179	179;264;270;270	1	1		0	11.26	0	8.9	5843400	0	5843400	0	5843400	0	1	1
E9PPC8	Serine/threonine-protein phosphatase (EC 3.1.3.16)	PPP3CA	tr|E9PPC8|E9PPC8_HUMAN;tr|E9PK68|E9PK68_HUMAN;tr|H0YB02|H0YB02_HUMAN;tr|G3V111|G3V111_HUMAN;tr|B7Z781|B7Z781_HUMAN;tr|E7ETC2|E7ETC2_HUMAN;tr|Q5F2F8|Q5F2F8_HUMAN;tr|A0A0S2Z4B5|A0A0S2Z4B5_HUMAN;sp|P48454|PP2BC_HUMAN;tr|A0A0S2Z4C6|A0A0S2Z4C6_HUMAN;sp|Q08209|PP2BA_HUMAN;sp|P16298|PP2BB_HUMAN	tr|E9PPC8|E9PPC8_HUMAN Serine/threonine-protein phosphatase (Fragment) OS=Homo sapiens OX=9606 GN=PPP3CA PE=1 SV=1;tr|E9PK68|E9PK68_HUMAN Serine/threonine-protein phosphatase (Fragment) OS=Homo sapiens OX=9606 GN=PPP3CA PE=1 SV=1;tr|H0YB02|H0YB02_HUMAN Pro	12	1	1	1	0	1	0	1	0	1	7.6	7.6	7.6	15.365	132	132;147;153;326;411;423;496;511;512;521;521;524	1	1		0.0020597	1.2243	0	7.6	3873700	0	3873700	0	3873700	0	1	1
Q53FC7	Heat shock 70kDa protein 6 (HSP70B') variant		tr|Q53FC7|Q53FC7_HUMAN;tr|B3KSM6|B3KSM6_HUMAN;tr|B2R6X5|B2R6X5_HUMAN;tr|A0A384NKX5|A0A384NKX5_HUMAN;sp|P17066|HSP76_HUMAN;sp|P48741|HSP77_HUMAN;tr|B4DHP5|B4DHP5_HUMAN	tr|Q53FC7|Q53FC7_HUMAN Heat shock 70kDa protein 6 (HSP70B) variant (Fragment) OS=Homo sapiens OX=9606 PE=1 SV=1;tr|B3KSM6|B3KSM6_HUMAN cDNA FLJ36606 fis, clone TRACH2015654, highly similar to HEAT SHOCK 70 kDa PROTEIN 6 OS=Homo sapiens OX=9606 PE=2 SV=1;t	7	5	1	1	5	4	1	1	1	1	9.5	1.7	1.7	71.003	643	643;643;643;643;643;367;619	1.4	3	2	0.0021882	1.4293	9.5	7.6	35587000	11009000	18294000	0	15489000	2	3	6
H3BRR2	RNA polymerase II subunit C	POLR2C	tr|H3BRR2|H3BRR2_HUMAN;tr|B7Z377|B7Z377_HUMAN;tr|Q6FGR6|Q6FGR6_HUMAN;sp|P19387|RPB3_HUMAN;tr|B7Z6D1|B7Z6D1_HUMAN	tr|H3BRR2|H3BRR2_HUMAN RNA polymerase II subunit C OS=Homo sapiens OX=9606 GN=POLR2C PE=1 SV=1;tr|B7Z377|B7Z377_HUMAN cDNA FLJ57937, highly similar to DNA-directed RNA polymerase II 33 kDa polypeptide OS=Homo sapiens OX=9606 PE=2 SV=1;tr|Q6FGR6|Q6FGR6_HUMA	5	1	1	1	1	1	1	1	1	1	32.6	32.6	32.6	5.1729	46	46;155;275;275;424	1	2		0	8.8004	32.6	32.6	7622800	3411800	4211000	0	4211000	1	1	2
Q8NHX6	DNA replication licensing factor MCM3 (EC 3.6.4.12)	HCC5	tr|Q8NHX6|Q8NHX6_HUMAN;tr|Q53HJ4|Q53HJ4_HUMAN;tr|B2R7C5|B2R7C5_HUMAN;tr|A0A0S2Z4T1|A0A0S2Z4T1_HUMAN;sp|P25205|MCM3_HUMAN;tr|A0A0S2Z492|A0A0S2Z492_HUMAN;tr|J3KQ69|J3KQ69_HUMAN;tr|B4DUQ9|B4DUQ9_HUMAN;tr|A0A499FHX9|A0A499FHX9_HUMAN	tr|Q8NHX6|Q8NHX6_HUMAN DNA replication licensing factor MCM3 OS=Homo sapiens OX=9606 GN=HCC5 PE=2 SV=1;tr|Q53HJ4|Q53HJ4_HUMAN DNA replication licensing factor MCM3 (Fragment) OS=Homo sapiens OX=9606 PE=2 SV=1;tr|B2R7C5|B2R7C5_HUMAN DNA replication licensin	9	2	2	2	2	1	2	1	2	1	3.4	3.4	3.4	75.786	676	676;808;808;808;808;833;762;762;818	2		3	0	9.8312	3.4	1.3	3408400	1209800	2198600	0	1770200	2	1	3
B3KVA0	DNA (cytosine-5-)-methyltransferase (EC 2.1.1.37)		tr|B3KVA0|B3KVA0_HUMAN;tr|A0A7I2V311|A0A7I2V311_HUMAN;tr|I6L9H2|I6L9H2_HUMAN;tr|A0A7I2YQA8|A0A7I2YQA8_HUMAN;tr|A0A7I2V5F1|A0A7I2V5F1_HUMAN;tr|Q59FP7|Q59FP7_HUMAN;tr|A0A7I2YQQ0|A0A7I2YQQ0_HUMAN;sp|P26358|DNMT1_HUMAN;tr|A0A7I2V5D0|A0A7I2V5D0_HUMAN;tr|A0A7I2V490|A0A7I2V490_HUMAN;tr|A0A024R7E3|A0A024R7E3_HUMAN	tr|B3KVA0|B3KVA0_HUMAN DNA (cytosine-5-)-methyltransferase OS=Homo sapiens OX=9606 PE=2 SV=1;tr|A0A7I2V311|A0A7I2V311_HUMAN DNA (cytosine-5)-methyltransferase 1 OS=Homo sapiens OX=9606 GN=DNMT1 PE=1 SV=1;tr|I6L9H2|I6L9H2_HUMAN DNA (cytosine-5)-methyltransf	11	1	1	1	0	1	0	1	0	1	1.9	1.9	1.9	60.152	540	540;1150;1511;1577;1580;1606;1613;1616;1655;1658;1678	2		1	0.0020725	1.2316	0	1.9	2580500	0	2580500	0	2077700	0	1	1
B4DHN0	Mitogen-activated protein kinase (EC 2.7.11.24)		tr|B4DHN0|B4DHN0_HUMAN;tr|Q1HBJ4|Q1HBJ4_HUMAN;sp|P28482|MK01_HUMAN	tr|B4DHN0|B4DHN0_HUMAN Mitogen-activated protein kinase OS=Homo sapiens OX=9606 PE=2 SV=1;tr|Q1HBJ4|Q1HBJ4_HUMAN Mitogen-activated protein kinase OS=Homo sapiens OX=9606 GN=MAPK1 PE=3 SV=1;sp|P28482|MK01_HUMAN Mitogen-activated protein kinase 1 OS=Homo sap	3	1	1	1	1	1	1	1	1	1	4	4	4	40.42	348	348;360;360	1	2		0.0013369	2.4632	4	4	7953600	2365600	5588100	0	5588100	0	1	1
A2IDA3	DNA-3-methyladenine glycosylase II (EC 3.2.2.21) (3-methyladenine DNA glycosidase)	MPG Z69720.1-004	tr|A2IDA3|A2IDA3_HUMAN;tr|Q1W6H1|Q1W6H1_HUMAN;sp|P29372|3MG_HUMAN	tr|A2IDA3|A2IDA3_HUMAN DNA-3-methyladenine glycosylase II (Fragment) OS=Homo sapiens OX=9606 GN=MPG PE=1 SV=1;tr|Q1W6H1|Q1W6H1_HUMAN DNA-3-methyladenine glycosylase II OS=Homo sapiens OX=9606 GN=MPG PE=3 SV=1;sp|P29372|3MG_HUMAN DNA-3-methyladenine glycosy	3	1	1	1	0	1	0	1	0	1	6	6	6	27.295	251	251;298;298	1	1		0	10.273	0	6	6701900	0	6701900	0	6701900	0	2	2
Q53HC2	Peroxiredoxin 3 isoform a variant		tr|Q53HC2|Q53HC2_HUMAN;tr|A0A384MTR2|A0A384MTR2_HUMAN;sp|P30048|PRDX3_HUMAN	tr|Q53HC2|Q53HC2_HUMAN Peroxiredoxin 3 isoform a variant (Fragment) OS=Homo sapiens OX=9606 PE=2 SV=1;tr|A0A384MTR2|A0A384MTR2_HUMAN Epididymis secretory sperm binding protein OS=Homo sapiens OX=9606 GN=PRDX3 PE=2 SV=1;sp|P30048|PRDX3_HUMAN Thioredoxin-dep	3	1	1	1	0	1	0	1	0	1	5.5	5.5	5.5	27.624	256	256;256;256	1	1		0	3.5871	0	5.5	3885800	0	3885800	0	3885800	0	2	2
E9PPI5	Protein phosphatase 2 scaffold subunit Abeta	PPP2R1B	tr|E9PPI5|E9PPI5_HUMAN;tr|E9PNM7|E9PNM7_HUMAN;tr|E9PHZ6|E9PHZ6_HUMAN;tr|B4DQY1|B4DQY1_HUMAN;tr|B4DDF7|B4DDF7_HUMAN;tr|A0A994J3N8|A0A994J3N8_HUMAN;tr|A8K7B7|A8K7B7_HUMAN;tr|A8K3H8|A8K3H8_HUMAN;sp|P30153|2AAA_HUMAN;sp|P30154|2AAB_HUMAN;tr|A0A994J3H1|A0A994J3H1_HUMAN;tr|C9J9C1|C9J9C1_HUMAN;tr|A8K8B0|A8K8B0_HUMAN	tr|E9PPI5|E9PPI5_HUMAN Protein phosphatase 2 scaffold subunit Abeta OS=Homo sapiens OX=9606 GN=PPP2R1B PE=1 SV=1;tr|E9PNM7|E9PNM7_HUMAN Protein phosphatase 2 scaffold subunit Abeta (Fragment) OS=Homo sapiens OX=9606 GN=PPP2R1B PE=1 SV=1;tr|E9PHZ6|E9PHZ6_HU	13	1	1	1	1	1	1	1	1	1	14.5	14.5	14.5	8.5846	83	83;119;135;555;579;581;589;589;589;601;603;629;667	2		2	0.0064935	0.9403	14.5	14.5	4675400	0	4675400	0	3764400	1	1	2
A6NIW5	Peroxiredoxin 2 (Peroxiredoxin 2, isoform CRA_a)	PRDX2 hCG_172488	tr|A6NIW5|A6NIW5_HUMAN;tr|B4DF70|B4DF70_HUMAN;tr|V9HW12|V9HW12_HUMAN;sp|P32119|PRDX2_HUMAN	tr|A6NIW5|A6NIW5_HUMAN Peroxiredoxin 2 OS=Homo sapiens OX=9606 GN=PRDX2 PE=1 SV=2;tr|B4DF70|B4DF70_HUMAN cDNA FLJ60461, highly similar to Peroxiredoxin-2 OS=Homo sapiens OX=9606 PE=2 SV=1;tr|V9HW12|V9HW12_HUMAN Epididymis secretory sperm binding protein Li	4	1	1	1	1	1	1	1	1	1	13.2	13.2	13.2	15.138	136	136;183;198;198	1	2		0	4.6284	13.2	13.2	16911000	5976000	10935000	0	10935000	1	1	2
A0A515EIZ6	Homeobox protein Hox-D13	HOXD13	tr|A0A515EIZ6|A0A515EIZ6_HUMAN;sp|P35453|HXD13_HUMAN	tr|A0A515EIZ6|A0A515EIZ6_HUMAN Homeobox protein Hox-D13 (Fragment) OS=Homo sapiens OX=9606 GN=HOXD13 PE=2 SV=1;sp|P35453|HXD13_HUMAN Homeobox protein Hox-D13 OS=Homo sapiens OX=9606 GN=HOXD13 PE=1 SV=3	2	1	1	1	0	1	0	1	0	1	20.3	20.3	20.3	11.551	128	128;343	1	1		0	12.816	0	20.3	5125800	0	5125800	0	5125800	0	2	2
Q9UPN1	Serine/threonine-protein phosphatase (EC 3.1.3.16)	PPP1CC	tr|Q9UPN1|Q9UPN1_HUMAN;tr|F8VYE8|F8VYE8_HUMAN;tr|A0A024RBP2|A0A024RBP2_HUMAN;sp|P36873|PP1G_HUMAN;tr|F8W0W8|F8W0W8_HUMAN;tr|B3KXM2|B3KXM2_HUMAN;tr|F8VR82|F8VR82_HUMAN;tr|A0A087WYY5|A0A087WYY5_HUMAN	tr|Q9UPN1|Q9UPN1_HUMAN Serine/threonine-protein phosphatase (Fragment) OS=Homo sapiens OX=9606 GN=PPP1CC PE=3 SV=1;tr|F8VYE8|F8VYE8_HUMAN Serine/threonine-protein phosphatase OS=Homo sapiens OX=9606 GN=PPP1CC PE=1 SV=1;tr|A0A024RBP2|A0A024RBP2_HUMAN Serine	13	12	1	1	4	12	0	1	0	1	46.3	4.8	4.8	33.773	294	294;304;323;323;332;413;270;140;141;51;24;64;83	1	1		0	6.9805	14.3	46.3	19743000	0	19743000	0	19743000	0	1	1
U3KQ84	Dolichyl-diphosphooligosaccharide--protein glycosyltransferase 48 kDa subunit (Oligosaccharyl transferase 48 kDa subunit)	DDOST	tr|U3KQ84|U3KQ84_HUMAN;tr|A0A0C4DGS1|A0A0C4DGS1_HUMAN;tr|A0A024RAD5|A0A024RAD5_HUMAN;sp|P39656|OST48_HUMAN	tr|U3KQ84|U3KQ84_HUMAN Dolichyl-diphosphooligosaccharide--protein glycosyltransferase 48 kDa subunit (Fragment) OS=Homo sapiens OX=9606 GN=DDOST PE=1 SV=8;tr|A0A0C4DGS1|A0A0C4DGS1_HUMAN Dolichyl-diphosphooligosaccharide--protein glycosyltransferase 48 kDa	4	1	1	1	0	1	0	1	0	1	7.1	7.1	7.1	17.105	154	154;439;456;456	2		1	0.0021858	1.4293	0	7.1	2766300	0	2766300	0	2227300	0	1	1
P41223	Protein BUD31 homolog (Protein EDG-2) (Protein G10 homolog)	BUD31 EDG2	sp|P41223|BUD31_HUMAN	sp|P41223|BUD31_HUMAN Protein BUD31 homolog OS=Homo sapiens OX=9606 GN=BUD31 PE=1 SV=2	1	1	1	1	1	1	1	1	1	1	5.6	5.6	5.6	17	144	144	1	2		0.0081818	0.87893	5.6	5.6	3330500	1512600	1817800	0	1817800	1	1	2
A1ECB7	NK2 transcription factor related locus 5	NKX2-5	tr|A1ECB7|A1ECB7_HUMAN;tr|A1ECB6|A1ECB6_HUMAN;tr|A1ECB2|A1ECB2_HUMAN;tr|A1ECB1|A1ECB1_HUMAN;tr|A1ECD1|A1ECD1_HUMAN;tr|A1ECB8|A1ECB8_HUMAN;tr|A0A165EY39|A0A165EY39_HUMAN;tr|A0A2R4LG35|A0A2R4LG35_HUMAN;tr|A0A2R4LFK0|A0A2R4LFK0_HUMAN;tr|A0A2R4LFC5|A0A2R4LFC5_HUMAN;tr|A0A0S2Z383|A0A0S2Z383_HUMAN;sp|P52952|NKX25_HUMAN;sp|Q9H2Z4|NKX24_HUMAN;sp|P43699|NKX21_HUMAN	tr|A1ECB7|A1ECB7_HUMAN NK2 transcription factor related locus 5 (Fragment) OS=Homo sapiens OX=9606 GN=NKX2-5 PE=4 SV=1;tr|A1ECB6|A1ECB6_HUMAN NK2 transcription factor related locus 5 (Fragment) OS=Homo sapiens OX=9606 GN=NKX2-5 PE=4 SV=1;tr|A1ECB2|A1ECB2_H	14	1	1	1	0	1	0	1	0	1	14	14	14	11.431	100	100;100;100;100;101;101;108;135;135;136;324;324;354;371	1	1		0.0079929	0.82859	0	14	1923400	0	1923400	0	1923400	0	1	1
G3V1B3	60S ribosomal protein L21	RPL21 hCG_2020044	tr|G3V1B3|G3V1B3_HUMAN;tr|M0R181|M0R181_HUMAN;tr|Q6IAX2|Q6IAX2_HUMAN;sp|P46778|RL21_HUMAN;tr|Q59GK9|Q59GK9_HUMAN	tr|G3V1B3|G3V1B3_HUMAN 60S ribosomal protein L21 OS=Homo sapiens OX=9606 GN=RPL21 PE=1 SV=1;tr|M0R181|M0R181_HUMAN 60S ribosomal protein L21 (Fragment) OS=Homo sapiens OX=9606 GN=RPL21 PE=1 SV=1;tr|Q6IAX2|Q6IAX2_HUMAN 60S ribosomal protein L21 OS=Homo sapi	5	1	1	1	1	1	1	1	1	1	17.2	17.2	17.2	9.8864	87	87;122;160;160;163	1.2	4	1	0	8.8837	17.2	17.2	85928000	22122000	54671000	0	54671000	4	1	6
H7C086	ATP synthase subunit O, mitochondrial (Oligomycin sensitivity conferral protein)	ATP5PO	tr|H7C086|H7C086_HUMAN;tr|A0A494C0K9|A0A494C0K9_HUMAN;tr|Q53HH2|Q53HH2_HUMAN;sp|P48047|ATPO_HUMAN;tr|H7C0C1|H7C0C1_HUMAN	tr|H7C086|H7C086_HUMAN ATP synthase subunit O, mitochondrial (Fragment) OS=Homo sapiens OX=9606 GN=ATP5PO PE=3 SV=1;tr|A0A494C0K9|A0A494C0K9_HUMAN ATP synthase subunit O, mitochondrial OS=Homo sapiens OX=9606 GN=ATP5PO PE=3 SV=1;tr|Q53HH2|Q53HH2_HUMAN ATP	5	1	1	1	0	1	0	1	0	1	18.9	18.9	18.9	8.0224	74	74;155;213;213;242	1	1		0.0011905	1.8288	0	18.9	4003700	0	4003700	0	4003700	0	1	1
Q8WVW9	Similar to signal recognition particle 9kD		tr|Q8WVW9|Q8WVW9_HUMAN;sp|P49458|SRP09_HUMAN	tr|Q8WVW9|Q8WVW9_HUMAN Similar to signal recognition particle 9kD (Fragment) OS=Homo sapiens OX=9606 PE=2 SV=1;sp|P49458|SRP09_HUMAN Signal recognition particle 9 kDa protein OS=Homo sapiens OX=9606 GN=SRP9 PE=1 SV=2	2	1	1	1	0	1	0	1	0	1	24.4	24.4	24.4	5.2561	45	45;86	2		1	0.0039293	1.0964	0	24.4	3629500	0	3629500	0	2922300	0	1	1
B7Z6I3	DNA ligase (EC 6.5.1.1)		tr|B7Z6I3|B7Z6I3_HUMAN;sp|P49916|DNLI3_HUMAN	tr|B7Z6I3|B7Z6I3_HUMAN DNA ligase OS=Homo sapiens OX=9606 PE=2 SV=1;sp|P49916|DNLI3_HUMAN DNA ligase 3 OS=Homo sapiens OX=9606 GN=LIG3 PE=1 SV=2	2	1	1	1	0	1	0	1	0	1	1.4	1.4	1.4	82.322	738	738;1009	2		1	0.0011962	1.8615	0	1.4	15870000	0	15870000	0	12778000	0	2	2
P51805	Plexin-A3 (Plexin-4) (Semaphorin receptor SEX)	PLXNA3 PLXN4 SEX	sp|P51805|PLXA3_HUMAN	sp|P51805|PLXA3_HUMAN Plexin-A3 OS=Homo sapiens OX=9606 GN=PLXNA3 PE=1 SV=3	1	1	1	1	1	1	1	1	1	1	1.5	1.5	1.5	207.71	1871	1871	2		2	0.0064815	0.93608	1.5	1.5	278150000	132040000	146110000	0	117640000	1	0	1
P53007	Tricarboxylate transport protein, mitochondrial (Citrate transport protein) (CTP) (Mitochondrial citrate carrier) (CIC) (Solute carrier family 25 member 1) (Tricarboxylate carrier protein)	SLC25A1 SLC20A3	sp|P53007|TXTP_HUMAN;tr|Q6LAP8|Q6LAP8_HUMAN;tr|D9HTE9|D9HTE9_HUMAN	sp|P53007|TXTP_HUMAN Tricarboxylate transport protein, mitochondrial OS=Homo sapiens OX=9606 GN=SLC25A1 PE=1 SV=2;tr|Q6LAP8|Q6LAP8_HUMAN Mitochondrial citrate transport protein (Fragment) OS=Homo sapiens OX=9606 PE=3 SV=1;tr|D9HTE9|D9HTE9_HUMAN Plasma memb	3	1	1	1	0	1	0	1	0	1	3.9	3.9	3.9	34.012	311	311;318;318	1	1		0.0020661	1.2257	0	3.9	4732800	0	4732800	0	4732800	0	1	1
Q58A51	Polo-like kinase 1 delta	Plk-1 delta	tr|Q58A51|Q58A51_HUMAN;tr|B4E083|B4E083_HUMAN;tr|Q59GD0|Q59GD0_HUMAN;tr|B2R841|B2R841_HUMAN;sp|P53350|PLK1_HUMAN	tr|Q58A51|Q58A51_HUMAN Polo-like kinase 1 delta OS=Homo sapiens OX=9606 GN=Plk-1 delta PE=2 SV=1;tr|B4E083|B4E083_HUMAN polo kinase OS=Homo sapiens OX=9606 PE=2 SV=1;tr|Q59GD0|Q59GD0_HUMAN polo kinase (Fragment) OS=Homo sapiens OX=9606 PE=2 SV=1;tr|B2R841|	5	1	1	1	0	1	0	1	0	1	5.3	5.3	5.3	27.313	247	247;506;546;603;603	2		1	0.0013405	2.4871	0	5.3	3368900	0	3368900	0	2712500	0	1	1
A4UCS7	SEC13-like 1 isoform		tr|A4UCS7|A4UCS7_HUMAN;tr|A8MWR8|A8MWR8_HUMAN;tr|Q53GB2|Q53GB2_HUMAN;sp|P55735|SEC13_HUMAN	tr|A4UCS7|A4UCS7_HUMAN SEC13-like 1 isoform (Fragment) OS=Homo sapiens OX=9606 PE=2 SV=1;tr|A8MWR8|A8MWR8_HUMAN cDNA FLJ59881, highly similar to SEC13-related protein OS=Homo sapiens OX=9606 PE=2 SV=1;tr|Q53GB2|Q53GB2_HUMAN SEC13-like 1 isoform b variant (	4	1	1	1	0	1	0	1	0	1	14.7	14.7	14.7	19.401	177	177;194;322;322	1	1		0	31.38	0	14.7	8402100	0	8402100	0	8402100	0	1	1
Q53Y73	Distal-less homeo box 5 (Distal-less homeobox 5)	DLX5 hCG_40634 tcag7.302	tr|Q53Y73|Q53Y73_HUMAN;sp|P56178|DLX5_HUMAN;tr|X5D7D8|X5D7D8_HUMAN;tr|Q53QU7|Q53QU7_HUMAN;sp|Q07687|DLX2_HUMAN;tr|Q59HD6|Q59HD6_HUMAN	tr|Q53Y73|Q53Y73_HUMAN Distal-less homeo box 5 OS=Homo sapiens OX=9606 GN=DLX5 PE=2 SV=1;sp|P56178|DLX5_HUMAN Homeobox protein DLX-5 OS=Homo sapiens OX=9606 GN=DLX5 PE=1 SV=2;tr|X5D7D8|X5D7D8_HUMAN Distal-less homeobox 2 isoform A (Fragment) OS=Homo sapien	6	2	2	1	0	2	0	2	0	1	9.7	9.7	4.5	31.54	289	289;289;328;328;328;234	1	2		0	3.8273	0	9.7	4212800	0	4212800	0	4212800	0	2	2
G3V471	Distal-less homeobox 6	DLX6	tr|G3V471|G3V471_HUMAN;sp|P56179|DLX6_HUMAN;tr|F8VXJ2|F8VXJ2_HUMAN;tr|Q53SU3|Q53SU3_HUMAN;tr|X5D2F9|X5D2F9_HUMAN;sp|P56177|DLX1_HUMAN	tr|G3V471|G3V471_HUMAN Distal-less homeobox 6 OS=Homo sapiens OX=9606 GN=DLX6 PE=1 SV=1;sp|P56179|DLX6_HUMAN Homeobox protein DLX-6 OS=Homo sapiens OX=9606 GN=DLX6 PE=2 SV=2;tr|F8VXJ2|F8VXJ2_HUMAN Distal-less homeobox 1 (Fragment) OS=Homo sapiens OX=9606 G	6	2	1	1	0	2	0	1	0	1	17.6	8.5	8.5	18.571	165	165;175;187;235;255;255	1	1		0.0013141	2.3695	0	17.6	2175600	0	2175600	0	2175600	0	2	2
D6RAA6	Transmembrane protein 33	TMEM33	tr|D6RAA6|D6RAA6_HUMAN;tr|A6QKW0|A6QKW0_HUMAN;tr|A0A024R9W7|A0A024R9W7_HUMAN;sp|P57088|TMM33_HUMAN	tr|D6RAA6|D6RAA6_HUMAN Transmembrane protein 33 (Fragment) OS=Homo sapiens OX=9606 GN=TMEM33 PE=1 SV=1;tr|A6QKW0|A6QKW0_HUMAN SHINC3 OS=Homo sapiens OX=9606 GN=SHINC3 PE=2 SV=1;tr|A0A024R9W7|A0A024R9W7_HUMAN Transmembrane protein 33, isoform CRA_a OS=Homo	4	1	1	1	0	1	0	1	0	1	5.4	5.4	5.4	25.223	222	222;247;247;247	1	1		0.0013055	2.3404	0	5.4	3682100	0	3682100	0	3682100	0	1	1
G3XAN0	Small ribosomal subunit protein uS10 (40S ribosomal protein S20)	RPS20 hCG_40753	tr|G3XAN0|G3XAN0_HUMAN;sp|P60866|RS20_HUMAN;tr|A0A7P0S5H5|A0A7P0S5H5_HUMAN	tr|G3XAN0|G3XAN0_HUMAN Small ribosomal subunit protein uS10 OS=Homo sapiens OX=9606 GN=RPS20 PE=1 SV=1;sp|P60866|RS20_HUMAN Small ribosomal subunit protein uS10 OS=Homo sapiens OX=9606 GN=RPS20 PE=1 SV=1;tr|A0A7P0S5H5|A0A7P0S5H5_HUMAN Small ribosomal subun	3	1	1	1	1	1	1	1	1	1	18.8	18.8	18.8	7.2473	64	64;119;136	1.25	3	1	0.0038911	1.0666	18.8	18.8	11871000	3823300	6023300	0	5122900	1	3	5
Q5JYX0	Cell division control protein 42 homolog	CDC42	tr|Q5JYX0|Q5JYX0_HUMAN;tr|Q9UJM1|Q9UJM1_HUMAN;tr|A0A8Q3WLC5|A0A8Q3WLC5_HUMAN;tr|A0A590UJK8|A0A590UJK8_HUMAN;tr|A0A8Q3SI43|A0A8Q3SI43_HUMAN;tr|A0A024RAA6|A0A024RAA6_HUMAN;tr|A0A024RAA5|A0A024RAA5_HUMAN;tr|A0A024R9T1|A0A024R9T1_HUMAN;sp|P60953|CDC42_HUMAN;tr|B7ZAY4|B7ZAY4_HUMAN;tr|B4DMH5|B4DMH5_HUMAN;tr|B4E1U9|B4E1U9_HUMAN	tr|Q5JYX0|Q5JYX0_HUMAN Cell division control protein 42 homolog (Fragment) OS=Homo sapiens OX=9606 GN=CDC42 PE=1 SV=1;tr|Q9UJM1|Q9UJM1_HUMAN Cell division control protein 42 homolog (Fragment) OS=Homo sapiens OX=9606 PE=2 SV=1;tr|A0A8Q3WLC5|A0A8Q3WLC5_HUMA	12	1	1	1	0	1	0	1	0	1	9.6	9.6	9.6	15.18	136	136;142;155;166;175;191;191;191;191;233;233;236	1	1		0.0012706	2.154	0	9.6	1968700	0	1968700	0	1968700	0	1	1
A0A0S2Z4P7	CCHC-type zinc finger nucleic acid binding protein isoform 2	CNBP	tr|A0A0S2Z4P7|A0A0S2Z4P7_HUMAN;tr|A0A0S2Z4Q3|A0A0S2Z4Q3_HUMAN;tr|A0A0S2Z4K2|A0A0S2Z4K2_HUMAN;sp|P62633|CNBP_HUMAN	tr|A0A0S2Z4P7|A0A0S2Z4P7_HUMAN CCHC-type zinc finger nucleic acid binding protein isoform 2 OS=Homo sapiens OX=9606 GN=CNBP PE=2 SV=1;tr|A0A0S2Z4Q3|A0A0S2Z4Q3_HUMAN CCHC-type zinc finger nucleic acid binding protein isoform 1 (Fragment) OS=Homo sapiens OX=	4	1	1	1	1	1	1	1	1	1	19.7	19.7	19.7	8.2491	76	76;170;177;177	1	3		0	19.981	19.7	19.7	7449100	0	7449100	0	7449100	2	1	3
B1AKQ8	G protein subunit beta 1	GNB1	tr|B1AKQ8|B1AKQ8_HUMAN;tr|F6UT28|F6UT28_HUMAN;tr|A0A994J6X8|A0A994J6X8_HUMAN;tr|F6X3N5|F6X3N5_HUMAN;tr|B2R6K4|B2R6K4_HUMAN;tr|A0A2L0WW42|A0A2L0WW42_HUMAN;tr|A0A140VJJ8|A0A140VJJ8_HUMAN;sp|P62873|GBB1_HUMAN;tr|A0A994J3T6|A0A994J3T6_HUMAN;tr|A0A6Q8PG88|A0A6Q8PG88_HUMAN	tr|B1AKQ8|B1AKQ8_HUMAN G protein subunit beta 1 (Fragment) OS=Homo sapiens OX=9606 GN=GNB1 PE=1 SV=8;tr|F6UT28|F6UT28_HUMAN G protein subunit beta 1 (Fragment) OS=Homo sapiens OX=9606 GN=GNB1 PE=1 SV=1;tr|A0A994J6X8|A0A994J6X8_HUMAN G protein subunit beta	10	2	1	1	0	2	0	1	0	1	23.4	13.1	13.1	12.198	107	107;165;194;327;340;340;340;340;296;304	1	1		0	13.172	0	23.4	9004700	0	9004700	0	9004700	0	1	1
Q1JUQ3	FK506 binding protein12 (FKBP prolyl isomerase 1A)	FKBP1A FKBP12-Exin	tr|Q1JUQ3|Q1JUQ3_HUMAN;tr|Q5W0X3|Q5W0X3_HUMAN;tr|A0A087WZM5|A0A087WZM5_HUMAN;tr|A0A087WTS4|A0A087WTS4_HUMAN;sp|P62942|FKB1A_HUMAN;tr|A0A087WV48|A0A087WV48_HUMAN;tr|A0A7I2V3S6|A0A7I2V3S6_HUMAN	tr|Q1JUQ3|Q1JUQ3_HUMAN FK506 binding protein12 OS=Homo sapiens OX=9606 GN=FKBP1A PE=2 SV=1;tr|Q5W0X3|Q5W0X3_HUMAN FK506 binding protein12 OS=Homo sapiens OX=9606 GN=FKBP1A PE=1 SV=2;tr|A0A087WZM5|A0A087WZM5_HUMAN peptidylprolyl isomerase OS=Homo sapiens OX	7	1	1	1	1	1	1	1	1	1	35.1	35.1	35.1	3.9655	37	37;89;94;97;108;116;129	1.33	2	1	0.0039216	1.0917	35.1	35.1	583050	0	583050	0	583050	1	1	3
A0A384ME16	Epididymis secretory sperm binding protein		tr|A0A384ME16|A0A384ME16_HUMAN;tr|Q6ICN0|Q6ICN0_HUMAN;tr|B3KR50|B3KR50_HUMAN;tr|B0LPF3|B0LPF3_HUMAN;sp|P62993|GRB2_HUMAN	tr|A0A384ME16|A0A384ME16_HUMAN Epididymis secretory sperm binding protein (Fragment) OS=Homo sapiens OX=9606 PE=2 SV=1;tr|Q6ICN0|Q6ICN0_HUMAN GRB2 protein (Fragment) OS=Homo sapiens OX=9606 GN=GRB2 PE=2 SV=1;tr|B3KR50|B3KR50_HUMAN cDNA FLJ33691 fis, clone	5	1	1	1	0	1	0	1	0	1	5.6	5.6	5.6	24.946	215	215;217;217;217;217	1	1		0.0097173	0.81582	0	5.6	2380800	0	2380800	0	2380800	0	2	2
E5RJR5	S-phase kinase-associated protein 1	SKP1	tr|E5RJR5|E5RJR5_HUMAN;sp|P63208|SKP1_HUMAN;tr|E5RI56|E5RI56_HUMAN	tr|E5RJR5|E5RJR5_HUMAN S-phase kinase-associated protein 1 OS=Homo sapiens OX=9606 GN=SKP1 PE=1 SV=1;sp|P63208|SKP1_HUMAN S-phase kinase-associated protein 1 OS=Homo sapiens OX=9606 GN=SKP1 PE=1 SV=2;tr|E5RI56|E5RI56_HUMAN S-phase kinase-associated protein	3	1	1	1	0	1	0	1	0	1	10.4	10.4	10.4	18.72	163	163;163;197	1	1		0.0012136	1.9722	0	10.4	2221400	0	2221400	0	2221400	0	1	1
Q6PKI6	YBX1 protein	YBX1	tr|Q6PKI6|Q6PKI6_HUMAN;tr|Q7KZ24|Q7KZ24_HUMAN;sp|P67809|YBOX1_HUMAN;tr|H0Y449|H0Y449_HUMAN	tr|Q6PKI6|Q6PKI6_HUMAN YBX1 protein (Fragment) OS=Homo sapiens OX=9606 GN=YBX1 PE=2 SV=1;tr|Q7KZ24|Q7KZ24_HUMAN Nuclease sensitive element binding protein-1 OS=Homo sapiens OX=9606 PE=2 SV=1;sp|P67809|YBOX1_HUMAN Y-box-binding protein 1 OS=Homo sapiens OX=	10	6	2	2	3	4	0	1	0	1	24.4	18.4	18.4	29.374	266	266;322;324;374;364;364;364;181;216;319	1.75	1	3	0	5.3723	6	17.3	14884000	0	11865000	0	9694400	0	2	5
B4DL41	cDNA FLJ57825, highly similar to DNA-dependent protein kinase catalytic subunit		tr|B4DL41|B4DL41_HUMAN;sp|P78527|PRKDC_HUMAN	tr|B4DL41|B4DL41_HUMAN cDNA FLJ57825, highly similar to DNA-dependent protein kinase catalytic subunit OS=Homo sapiens OX=9606 PE=2 SV=1;sp|P78527|PRKDC_HUMAN DNA-dependent protein kinase catalytic subunit OS=Homo sapiens OX=9606 GN=PRKDC PE=1 SV=3	2	1	1	1	0	1	0	1	0	1	1	1	1	127.87	1130	1130;4128	2		1	0.0057034	1.0139	0	1	1175900	0	1175900	0	946740	0	1	1
A0A494BZZ6	DNA-(apurinic or apyrimidinic site) lyase (EC 4.2.99.18)	NTHL1	tr|A0A494BZZ6|A0A494BZZ6_HUMAN;tr|H3BRL9|H3BRL9_HUMAN;tr|E5KTI5|E5KTI5_HUMAN;sp|P78549|NTH_HUMAN	tr|A0A494BZZ6|A0A494BZZ6_HUMAN DNA-(apurinic or apyrimidinic site) lyase (Fragment) OS=Homo sapiens OX=9606 GN=NTHL1 PE=1 SV=1;tr|H3BRL9|H3BRL9_HUMAN Nth like DNA glycosylase 1 (Fragment) OS=Homo sapiens OX=9606 GN=NTHL1 PE=1 SV=1;tr|E5KTI5|E5KTI5_HUMAN En	4	1	1	1	0	1	0	1	0	1	8.2	8.2	8.2	22.773	208	208;218;312;312	1	1		0	5.8586	0	8.2	2765000	0	2765000	0	2765000	0	1	1
A0A0S2Z4X1	Epididymis secretory sperm binding protein (RNA binding motif protein 10 isoform 1)	RBM10	tr|A0A0S2Z4X1|A0A0S2Z4X1_HUMAN;tr|A0A0S2Z4W4|A0A0S2Z4W4_HUMAN;sp|P98175|RBM10_HUMAN;tr|Q7Z3D7|Q7Z3D7_HUMAN;tr|Q6PKH5|Q6PKH5_HUMAN	tr|A0A0S2Z4X1|A0A0S2Z4X1_HUMAN Epididymis secretory sperm binding protein (Fragment) OS=Homo sapiens OX=9606 GN=RBM10 PE=2 SV=1;tr|A0A0S2Z4W4|A0A0S2Z4W4_HUMAN RNA binding motif protein 10 isoform 2 (Fragment) OS=Homo sapiens OX=9606 GN=RBM10 PE=2 SV=1;sp|P	5	2	2	2	2	1	2	1	2	1	3.8	3.8	3.8	94.369	852	852;930;930;995;541	2		4	0	5.9791	3.8	1.8	12524000	8395600	4128000	0	3323700	3	1	4
B3KX15	cDNA FLJ44468 fis, clone UTERU2026025, moderately similar to SPLICING FACTOR, ARGININE/SERINE-RICH 2		tr|B3KX15|B3KX15_HUMAN;tr|J3QL05|J3QL05_HUMAN;tr|J3KP15|J3KP15_HUMAN;tr|Q6NXQ0|Q6NXQ0_HUMAN;tr|Q8N220|Q8N220_HUMAN;tr|B3KVY2|B3KVY2_HUMAN;tr|B3KUF7|B3KUF7_HUMAN;tr|Q8NAK9|Q8NAK9_HUMAN;tr|Q53FN0|Q53FN0_HUMAN;tr|A0A024R8U5|A0A024R8U5_HUMAN;sp|Q01130|SRSF2_HUMAN	tr|B3KX15|B3KX15_HUMAN cDNA FLJ44468 fis, clone UTERU2026025, moderately similar to SPLICING FACTOR, ARGININE/SERINE-RICH 2 OS=Homo sapiens OX=9606 PE=2 SV=1;tr|J3QL05|J3QL05_HUMAN Serine and arginine rich splicing factor 2 (Fragment) OS=Homo sapiens OX=96	11	1	1	1	1	1	1	1	1	1	18.9	18.9	18.9	13.814	122	122;130;133;179;186;195;199;201;221;221;221	1.33	2	1	0	16.257	18.9	18.9	14643000	2370300	12273000	0	12273000	2	2	5
Q658N3	Protein Dr1 (Down-regulator of transcription 1) (Negative cofactor 2-beta)	DKFZp666G145 DR1 hCG_31940	tr|Q658N3|Q658N3_HUMAN;tr|Q53F47|Q53F47_HUMAN;sp|Q01658|NC2B_HUMAN	tr|Q658N3|Q658N3_HUMAN Protein Dr1 OS=Homo sapiens OX=9606 GN=DKFZp666G145 PE=2 SV=1;tr|Q53F47|Q53F47_HUMAN Protein Dr1 (Fragment) OS=Homo sapiens OX=9606 PE=2 SV=1;sp|Q01658|NC2B_HUMAN Protein Dr1 OS=Homo sapiens OX=9606 GN=DR1 PE=1 SV=1	3	1	1	1	0	1	0	1	0	1	7.4	7.4	7.4	19.443	176	176;176;176	1	1		0.0048356	1.0516	0	7.4	2371900	0	2371900	0	2371900	0	1	1
D2CPI9	Xeroderma pigmentosum complementation group C protein		tr|D2CPI9|D2CPI9_HUMAN;tr|D2CPJ0|D2CPJ0_HUMAN;tr|X5DRB1|X5DRB1_HUMAN;tr|A8K146|A8K146_HUMAN;tr|A0A024R2M8|A0A024R2M8_HUMAN;sp|Q01831|XPC_HUMAN	tr|D2CPI9|D2CPI9_HUMAN Xeroderma pigmentosum complementation group C protein (Fragment) OS=Homo sapiens OX=9606 PE=4 SV=1;tr|D2CPJ0|D2CPJ0_HUMAN Mutant mutant xeroderma pigmentosum complementation group C protein (Fragment) OS=Homo sapiens OX=9606 PE=4 SV=	6	1	1	1	0	1	0	1	0	1	3.8	3.8	3.8	30.165	265	265;266;940;940;940;940	2		1	0.0022272	1.5259	0	3.8	2639400	0	2639400	0	2125200	0	1	1
A0A024R5Q8	deleted		tr|A0A024R5Q8|A0A024R5Q8_HUMAN;sp|Q05D32|CTSL2_HUMAN	tr|A0A024R5Q8|A0A024R5Q8_HUMAN CTD (Carboxy-terminal domain, RNA polymerase II, polypeptide A) small phosphatase like 2, isoform CRA_a OS=Homo sapiens OX=9606 GN=CTDSPL2 PE=4 SV=1;sp|Q05D32|CTSL2_HUMAN CTD small phosphatase-like protein 2 OS=Homo sapiens O	2	1	1	1	0	1	0	1	0	1	2.8	2.8	2.8	52.998	466	466;466	2		1	0.0064755	0.93495	0	2.8	3712900	0	3712900	0	2989400	0	1	1
A8K651	Complement component 1 Q subcomponent-binding protein, mitochondrial		tr|A8K651|A8K651_HUMAN;sp|Q07021|C1QBP_HUMAN	tr|A8K651|A8K651_HUMAN Complement component 1 Q subcomponent-binding protein, mitochondrial OS=Homo sapiens OX=9606 PE=2 SV=1;sp|Q07021|C1QBP_HUMAN Complement component 1 Q subcomponent-binding protein, mitochondrial OS=Homo sapiens OX=9606 GN=C1QBP PE=1 S	2	1	1	1	0	1	0	1	0	1	5	5	5	31.38	282	282;282	1	1		0.0013947	2.7243	0	5	7008200	0	7008200	0	7008200	0	3	3
A2AE48	RING-type E3 ubiquitin transferase (EC 2.3.2.27)	TRIM26	tr|A2AE48|A2AE48_HUMAN;tr|A0A1U9X8Q1|A0A1U9X8Q1_HUMAN;tr|A0A1U9X8P6|A0A1U9X8P6_HUMAN;tr|A0A024RCP3|A0A024RCP3_HUMAN;sp|Q12899|TRI26_HUMAN	tr|A2AE48|A2AE48_HUMAN RING-type E3 ubiquitin transferase (Fragment) OS=Homo sapiens OX=9606 GN=TRIM26 PE=1 SV=1;tr|A0A1U9X8Q1|A0A1U9X8Q1_HUMAN TRIM26 OS=Homo sapiens OX=9606 PE=4 SV=1;tr|A0A1U9X8P6|A0A1U9X8P6_HUMAN TRIM26 OS=Homo sapiens OX=9606 PE=4 SV=1	5	1	1	1	1	1	1	1	1	1	4.4	4.4	4.4	28.666	248	248;539;539;539;539	2		2	0.0057582	1.0281	4.4	4.4	3982100	1782900	2199300	0	1770700	1	1	2
B4DFQ5	cDNA FLJ58134, highly similar to Cleavage stimulation factor 77 kDa subunit		tr|B4DFQ5|B4DFQ5_HUMAN;tr|B4DMA4|B4DMA4_HUMAN;sp|Q12996|CSTF3_HUMAN;tr|E9PLP8|E9PLP8_HUMAN	tr|B4DFQ5|B4DFQ5_HUMAN cDNA FLJ58134, highly similar to Cleavage stimulation factor 77 kDa subunit OS=Homo sapiens OX=9606 PE=2 SV=1;tr|B4DMA4|B4DMA4_HUMAN cDNA FLJ58400, highly similar to Cleavage stimulation factor 77 kDa subunit OS=Homo sapiens OX=9606	4	1	1	1	1	1	1	1	1	1	2.4	2.4	2.4	72.184	625	625;650;717;749	2		2	0.0021209	1.2777	2.4	2.4	7062900	3843700	3219200	0	2591900	1	1	2
D6W625	deleted		tr|D6W625|D6W625_HUMAN;sp|Q13111|CAF1A_HUMAN	tr|D6W625|D6W625_HUMAN Chromatin assembly factor 1, subunit A (P150), isoform CRA_a OS=Homo sapiens OX=9606 GN=CHAF1A PE=3 SV=1;sp|Q13111|CAF1A_HUMAN Chromatin assembly factor 1 subunit A OS=Homo sapiens OX=9606 GN=CHAF1A PE=1 SV=3	2	1	1	1	0	1	0	1	0	1	1.5	1.5	1.5	106.94	956	956;956	2		1	0	3.0422	0	1.5	4274600	0	4274600	0	3441700	0	2	2
Q9BV28	Tubulin beta chain	TUBB3	tr|Q9BV28|Q9BV28_HUMAN;sp|Q13509|TBB3_HUMAN;tr|A0A0B4J269|A0A0B4J269_HUMAN;tr|Q53G92|Q53G92_HUMAN;tr|B2RBD5|B2RBD5_HUMAN;tr|Q3ZCR3|Q3ZCR3_HUMAN;tr|Q2NKY5|Q2NKY5_HUMAN	tr|Q9BV28|Q9BV28_HUMAN Tubulin beta chain (Fragment) OS=Homo sapiens OX=9606 GN=TUBB3 PE=2 SV=2;sp|Q13509|TBB3_HUMAN Tubulin beta-3 chain OS=Homo sapiens OX=9606 GN=TUBB3 PE=1 SV=2;tr|A0A0B4J269|A0A0B4J269_HUMAN G-protein coupled receptors family 1 profile	11	11	2	1	9	9	2	2	1	1	31	5.2	3	45.622	406	406;450;797;450;450;280;447;97;118;148;164	1.5	4	4	0.0011919	1.8404	23.9	23.9	5573900	2268000	1950800	0	1755500	1	1	2
E5RK19	Histone deacetylase 2	HDAC2	tr|E5RK19|E5RK19_HUMAN;tr|E5RFI6|E5RFI6_HUMAN;tr|E5RJ04|E5RJ04_HUMAN;tr|E5RGV4|E5RGV4_HUMAN;tr|E5RHE7|E5RHE7_HUMAN;tr|E5RH52|E5RH52_HUMAN;tr|E5RG37|E5RG37_HUMAN;tr|E5RFP9|E5RFP9_HUMAN;tr|A0A7R6V290|A0A7R6V290_HUMAN;tr|H3BM24|H3BM24_HUMAN;tr|Q5TEE2|Q5TEE2_HUMAN;tr|B4DSK9|B4DSK9_HUMAN;tr|Q6IT96|Q6IT96_HUMAN;tr|B5BU61|B5BU61_HUMAN;sp|Q13547|HDAC1_HUMAN;sp|Q92769|HDAC2_HUMAN	tr|E5RK19|E5RK19_HUMAN Histone deacetylase 2 (Fragment) OS=Homo sapiens OX=9606 GN=HDAC2 PE=1 SV=1;tr|E5RFI6|E5RFI6_HUMAN Histone deacetylase 2 (Fragment) OS=Homo sapiens OX=9606 GN=HDAC2 PE=1 SV=1;tr|E5RJ04|E5RJ04_HUMAN Histone deacetylase 2 (Fragment) OS	16	1	1	1	1	1	1	1	1	1	25	25	25	6.4786	52	52;60;65;71;86;100;103;109;157;161;211;237;482;482;482;488	2		2	0.0013908	2.7006	25	25	6096400	1817900	4278500	0	3444900	1	1	2
H7C072	THO complex subunit 5	THOC5	tr|H7C072|H7C072_HUMAN;tr|F8WCP5|F8WCP5_HUMAN;tr|A0A024R1D6|A0A024R1D6_HUMAN;sp|Q13769|THOC5_HUMAN;tr|H7C441|H7C441_HUMAN;tr|C9JXG5|C9JXG5_HUMAN	tr|H7C072|H7C072_HUMAN THO complex subunit 5 (Fragment) OS=Homo sapiens OX=9606 GN=THOC5 PE=1 SV=8;tr|F8WCP5|F8WCP5_HUMAN THO complex subunit 5 OS=Homo sapiens OX=9606 GN=THOC5 PE=1 SV=1;tr|A0A024R1D6|A0A024R1D6_HUMAN HCG2011153, isoform CRA_b OS=Homo sapi	6	2	2	2	1	1	1	1	1	1	11.5	11.5	11.5	30.143	262	262;343;683;683;176;223	1.67	1	2	0	3.5002	5.3	5.3	5121000	1524300	1845400	0	1485800	2	0	4
E9PRR7	FSHD region gene 1 (Protein FRG1)	FRG1	tr|E9PRR7|E9PRR7_HUMAN;sp|Q14331|FRG1_HUMAN	tr|E9PRR7|E9PRR7_HUMAN FSHD region gene 1 (Fragment) OS=Homo sapiens OX=9606 GN=FRG1 PE=1 SV=1;sp|Q14331|FRG1_HUMAN Protein FRG1 OS=Homo sapiens OX=9606 GN=FRG1 PE=1 SV=1	2	1	1	1	0	1	0	1	0	1	11.2	11.2	11.2	12.516	116	116;258	1	1		0.002193	1.4414	0	11.2	3294300	0	3294300	0	3294300	0	1	1
H7C2Y1	E3 ubiquitin-protein ligase (EC 2.3.2.26)	TRIP12	tr|H7C2Y1|H7C2Y1_HUMAN;tr|A0A994J4S0|A0A994J4S0_HUMAN;sp|Q14669|TRIPC_HUMAN;tr|A0A994J755|A0A994J755_HUMAN;tr|C9JLD7|C9JLD7_HUMAN;tr|H7C1L9|H7C1L9_HUMAN;tr|A0A994J4J0|A0A994J4J0_HUMAN;tr|A0A994J569|A0A994J569_HUMAN;tr|A0A6Q8PHK0|A0A6Q8PHK0_HUMAN;tr|A0A6Q8PGG9|A0A6Q8PGG9_HUMAN	tr|H7C2Y1|H7C2Y1_HUMAN E3 ubiquitin-protein ligase (Fragment) OS=Homo sapiens OX=9606 GN=TRIP12 PE=1 SV=1;tr|A0A994J4S0|A0A994J4S0_HUMAN E3 ubiquitin-protein ligase (Fragment) OS=Homo sapiens OX=9606 GN=TRIP12 PE=1 SV=1;sp|Q14669|TRIPC_HUMAN E3 ubiquitin-p	10	1	1	1	0	1	0	1	0	1	5.9	5.9	5.9	21.496	187	187;619;1992;1993;2008;2011;2020;2063;2067;2068	2		1	0.0012642	2.1252	0	5.9	3430200	0	3430200	0	2761800	0	1	1
Q15050	Ribosome biogenesis regulatory protein homolog	RRS1 KIAA0112 RRR	sp|Q15050|RRS1_HUMAN	sp|Q15050|RRS1_HUMAN Ribosome biogenesis regulatory protein homolog OS=Homo sapiens OX=9606 GN=RRS1 PE=1 SV=2	1	1	1	1	0	1	0	1	0	1	6.3	6.3	6.3	41.193	365	365	2		1	0	6.024	0	6.3	14428000	0	14428000	0	11617000	0	1	1
Q155Q3	Dixin (Coiled-coil protein DIX1) (Coiled-coil-DIX1) (DIX domain-containing protein 1)	DIXDC1 CCD1 KIAA1735	sp|Q155Q3|DIXC1_HUMAN	sp|Q155Q3|DIXC1_HUMAN Dixin OS=Homo sapiens OX=9606 GN=DIXDC1 PE=1 SV=2	1	1	1	1	0	1	0	1	0	1	2.2	2.2	2.2	77.477	683	683	2		1	0.0022075	1.4679	0	2.2	1313300	0	1313300	0	1057400	0	2	2
F8VQR7	Cysteine and glycine rich protein 2	CSRP2	tr|F8VQR7|F8VQR7_HUMAN;tr|A0A024RBB5|A0A024RBB5_HUMAN;sp|Q16527|CSRP2_HUMAN;tr|F8VW96|F8VW96_HUMAN	tr|F8VQR7|F8VQR7_HUMAN Cysteine and glycine rich protein 2 OS=Homo sapiens OX=9606 GN=CSRP2 PE=1 SV=1;tr|A0A024RBB5|A0A024RBB5_HUMAN Cysteine and glycine-rich protein 2, isoform CRA_a OS=Homo sapiens OX=9606 GN=CSRP2 PE=2 SV=1;sp|Q16527|CSRP2_HUMAN Cystein	4	1	1	1	1	1	1	1	1	1	9.1	9.1	9.1	20.677	187	187;193;193;243	1	2		0	5.2266	9.1	9.1	3930800	1149200	2781600	0	2781600	2	2	4
Q16695	Histone H3.1t (H3/t) (H3t) (H3/g) (Histone H3.4)	H3-4 H3FT HIST3H3	sp|Q16695|H31T_HUMAN	sp|Q16695|H31T_HUMAN Histone H3.1t OS=Homo sapiens OX=9606 GN=H3-4 PE=1 SV=3	1	9	1	1	4	8	0	1	0	1	56.6	23.5	23.5	15.508	136	136	2		1	0	3.1173	20.6	49.3	366140000	0	366140000	0	294800000	0	1	1
K7EMM8	Cytokine-like nuclear factor N-PAC (Glyoxylate reductase 1 homolog) (Nuclear protein NP60) (Putative oxidoreductase GLYR1)	GLYR1	tr|K7EMM8|K7EMM8_HUMAN;sp|Q49A26|GLYR1_HUMAN;tr|D3DUE6|D3DUE6_HUMAN;tr|D3DUE7|D3DUE7_HUMAN	tr|K7EMM8|K7EMM8_HUMAN Cytokine-like nuclear factor N-PAC (Fragment) OS=Homo sapiens OX=9606 GN=GLYR1 PE=1 SV=2;sp|Q49A26|GLYR1_HUMAN Cytokine-like nuclear factor N-PAC OS=Homo sapiens OX=9606 GN=GLYR1 PE=1 SV=4;tr|D3DUE6|D3DUE6_HUMAN Cytokine-like nuclear	4	1	1	1	0	1	0	1	0	1	4.6	4.6	4.6	57.215	524	524;553;558;569	2		1	0.0013441	2.5036	0	4.6	3698100	0	3698100	0	2977500	0	2	2
Q9H7R2	Kelch like family member 12 (cDNA FLJ14350 fis, clone THYRO1001721, weakly similar to RING CANAL PROTEIN)	KLHL12	tr|Q9H7R2|Q9H7R2_HUMAN;sp|Q53G59|KLH12_HUMAN	tr|Q9H7R2|Q9H7R2_HUMAN Kelch like family member 12 OS=Homo sapiens OX=9606 GN=KLHL12 PE=1 SV=1;sp|Q53G59|KLH12_HUMAN Kelch-like protein 12 OS=Homo sapiens OX=9606 GN=KLHL12 PE=1 SV=2	2	1	1	1	1	1	1	1	1	1	4.9	4.9	4.9	22.538	204	204;568	1.75	1	3	0.0020429	1.192	4.9	4.9	4442400	1813300	1989600	0	1649700	3	1	4
Q562R1	Beta-actin-like protein 2 (Kappa-actin)	ACTBL2	sp|Q562R1|ACTBL_HUMAN	sp|Q562R1|ACTBL_HUMAN Beta-actin-like protein 2 OS=Homo sapiens OX=9606 GN=ACTBL2 PE=1 SV=2	1	5	1	1	2	5	0	1	0	1	17.6	8	8	42.003	376	376	2		1	0	6.5569	6.4	17.6	9658700	0	9658700	0	7776700	0	3	3
A0A024RDZ9	deleted		tr|A0A024RDZ9|A0A024RDZ9_HUMAN;tr|A8K097|A8K097_HUMAN;sp|Q5JVF3|PCID2_HUMAN;tr|A0A024RE04|A0A024RE04_HUMAN	tr|A0A024RDZ9|A0A024RDZ9_HUMAN PCI domain-containing protein 2 OS=Homo sapiens OX=9606 GN=RP11-98F14.6 PE=3 SV=1;tr|A8K097|A8K097_HUMAN PCI domain-containing protein 2 OS=Homo sapiens OX=9606 PE=2 SV=1;sp|Q5JVF3|PCID2_HUMAN PCI domain-containing protein 2	4	1	1	1	0	1	0	1	0	1	5.5	5.5	5.5	33.783	292	292;399;399;453	1	1		0.0057361	1.0164	0	5.5	1806600	0	1806600	0	1806600	0	2	2
B4DMI6	WDR45-like, isoform CRA_f (cDNA FLJ60701, highly similar to WD repeat domain phosphoinositide-interacting protein 3)	WDR45L hCG_30378	tr|B4DMI6|B4DMI6_HUMAN;sp|Q5MNZ6|WIPI3_HUMAN	tr|B4DMI6|B4DMI6_HUMAN WDR45-like, isoform CRA_f OS=Homo sapiens OX=9606 GN=WDR45L PE=2 SV=1;sp|Q5MNZ6|WIPI3_HUMAN WD repeat domain phosphoinositide-interacting protein 3 OS=Homo sapiens OX=9606 GN=WDR45B PE=1 SV=2	2	1	1	1	0	1	0	1	0	1	4.4	4.4	4.4	35.175	316	316;344	1	1		0.0021164	1.2754	0	4.4	2284800	0	2284800	0	2284800	0	1	1
Q5RKV6	Exosome complex component MTR3 (Exosome component 6) (mRNA transport regulator 3 homolog) (hMtr3) (p11)	EXOSC6 MTR3	sp|Q5RKV6|EXOS6_HUMAN	sp|Q5RKV6|EXOS6_HUMAN Exosome complex component MTR3 OS=Homo sapiens OX=9606 GN=EXOSC6 PE=1 SV=1	1	1	1	1	0	1	0	1	0	1	5.5	5.5	5.5	28.235	272	272	1	1		0	5.1836	0	5.5	3290600	0	3290600	0	3290600	0	2	2
E5RGW7	Centrosomal protein 170	CEP170	tr|E5RGW7|E5RGW7_HUMAN;tr|E5RG47|E5RG47_HUMAN;tr|H0Y4T4|H0Y4T4_HUMAN;tr|E7EWM2|E7EWM2_HUMAN;sp|Q96L14|C170L_HUMAN;tr|E7EMW0|E7EMW0_HUMAN;tr|Q6AZE1|Q6AZE1_HUMAN;tr|B3KME6|B3KME6_HUMAN;tr|A6H8X9|A6H8X9_HUMAN;tr|B2RTS4|B2RTS4_HUMAN;tr|H0Y2V6|H0Y2V6_HUMAN;sp|Q5SW79|CE170_HUMAN	tr|E5RGW7|E5RGW7_HUMAN Centrosomal protein 170 (Fragment) OS=Homo sapiens OX=9606 GN=CEP170 PE=1 SV=1;tr|E5RG47|E5RG47_HUMAN Centrosomal protein 170 (Fragment) OS=Homo sapiens OX=9606 GN=CEP170 PE=1 SV=1;tr|H0Y4T4|H0Y4T4_HUMAN Centrosomal protein 170 (Frag	12	1	1	1	1	1	1	1	1	1	9.7	9.7	9.7	11.457	103	103;175;263;293;293;320;417;697;1460;1486;1558;1584	2		2	0.0020899	1.2362	9.7	9.7	2855100	1214100	1641000	0	1321300	0	1	1
Q5T3J3	Ligand-dependent nuclear receptor-interacting factor 1 (HP1-binding protein enriched in inactive X chromosome protein 1) (HBiX1) (Receptor-interacting factor 1)	LRIF1 C1orf103 RIF1	sp|Q5T3J3|LRIF1_HUMAN	sp|Q5T3J3|LRIF1_HUMAN Ligand-dependent nuclear receptor-interacting factor 1 OS=Homo sapiens OX=9606 GN=LRIF1 PE=1 SV=1	1	1	1	1	0	1	0	1	0	1	2.5	2.5	2.5	84.567	769	769	1	1		0.0011351	1.6021	0	2.5	1745200	0	1745200	0	1745200	0	2	2
X6RJY0	UTP14A small subunit processome component	UTP14A	tr|X6RJY0|X6RJY0_HUMAN;tr|B4E343|B4E343_HUMAN;tr|Q08E77|Q08E77_HUMAN;tr|A0A024RDV0|A0A024RDV0_HUMAN;sp|Q5TAP6|UT14C_HUMAN;sp|Q9BVJ6|UT14A_HUMAN	tr|X6RJY0|X6RJY0_HUMAN UTP14A small subunit processome component (Fragment) OS=Homo sapiens OX=9606 GN=UTP14A PE=1 SV=1;tr|B4E343|B4E343_HUMAN cDNA FLJ54249, highly similar to U3 small nucleolar RNA-associated protein 14 homolog A OS=Homo sapiens OX=9606 P	6	1	1	1	1	1	1	1	1	1	4.1	4.1	4.1	36.619	320	320;717;766;766;766;771	2		2	0	9.8029	4.1	4.1	26263000	7950200	18313000	0	14745000	1	1	2
Q5TEC6	Histone H3-7	H3-7 H3-2 HIST2H3PS2	sp|Q5TEC6|H37_HUMAN	sp|Q5TEC6|H37_HUMAN Histone H3-7 OS=Homo sapiens OX=9606 GN=H3-7 PE=1 SV=1	2	5	1	1	2	4	0	1	0	1	29.4	14	14	15.43	136	136;79	2		1	0	16.746	12.5	22.1	11180000	0	11180000	0	9001700	0	2	2
A0A7P0T9C2	AMMECR1 like	AMMECR1L	tr|A0A7P0T9C2|A0A7P0T9C2_HUMAN;tr|A0A024RAG1|A0A024RAG1_HUMAN;sp|Q6DCA0|AMERL_HUMAN;tr|A0A7P0Z454|A0A7P0Z454_HUMAN	tr|A0A7P0T9C2|A0A7P0T9C2_HUMAN AMMECR1 like OS=Homo sapiens OX=9606 GN=AMMECR1L PE=1 SV=1;tr|A0A024RAG1|A0A024RAG1_HUMAN AMMECR1 domain-containing protein OS=Homo sapiens OX=9606 GN=MGC4268 PE=4 SV=1;sp|Q6DCA0|AMERL_HUMAN AMMECR1-like protein OS=Homo sapie	4	1	1	1	1	1	1	1	1	1	4.4	4.4	4.4	30.303	273	273;310;310;355	1	2		0.0021097	1.2619	4.4	4.4	4314900	2532600	1782300	0	1782300	2	3	5
F8WF22	THO complex subunit 7 homolog	THOC7	tr|F8WF22|F8WF22_HUMAN;tr|A0A5S6STF9|A0A5S6STF9_HUMAN;tr|A0A024R332|A0A024R332_HUMAN;sp|Q6I9Y2|THOC7_HUMAN	tr|F8WF22|F8WF22_HUMAN THO complex subunit 7 homolog (Fragment) OS=Homo sapiens OX=9606 GN=THOC7 PE=1 SV=2;tr|A0A5S6STF9|A0A5S6STF9_HUMAN THO complex subunit 7 homolog OS=Homo sapiens OX=9606 GN=THOC7 PE=1 SV=1;tr|A0A024R332|A0A024R332_HUMAN THO complex su	4	1	1	1	0	1	0	1	0	1	16.7	16.7	16.7	7.0022	60	60;152;204;204	1	1		0.0020555	1.2108	0	16.7	2199800	0	2199800	0	2199800	0	2	2
A0A0S2Z5N1	Cell division cycle 73 Paf1/RNA polymerase II complex component-like protein isoform 2	CDC73	tr|A0A0S2Z5N1|A0A0S2Z5N1_HUMAN;tr|B4DV47|B4DV47_HUMAN;tr|A0A0S2Z5M9|A0A0S2Z5M9_HUMAN;tr|A0A2R8YHB3|A0A2R8YHB3_HUMAN;tr|A0A1B0GUB2|A0A1B0GUB2_HUMAN;tr|A0A3B3IRP5|A0A3B3IRP5_HUMAN;sp|Q6P1J9|CDC73_HUMAN	tr|A0A0S2Z5N1|A0A0S2Z5N1_HUMAN Cell division cycle 73 Paf1/RNA polymerase II complex component-like protein isoform 2 (Fragment) OS=Homo sapiens OX=9606 GN=CDC73 PE=2 SV=1;tr|B4DV47|B4DV47_HUMAN cDNA FLJ57893, highly similar to Parafibromin OS=Homo sapiens	7	1	1	1	1	1	1	1	1	1	4.9	4.9	4.9	26.122	226	226;316;355;385;450;482;531	2		2	0.0021345	1.3135	4.9	4.9	6190100	3000100	3190000	0	2568500	2	0	2
Q6PK04	Coiled-coil domain-containing protein 137	CCDC137 cPERP-B	sp|Q6PK04|CC137_HUMAN;tr|I3L0U5|I3L0U5_HUMAN;tr|H6QX63|H6QX63_HUMAN	sp|Q6PK04|CC137_HUMAN Coiled-coil domain-containing protein 137 OS=Homo sapiens OX=9606 GN=CCDC137 PE=1 SV=1;tr|I3L0U5|I3L0U5_HUMAN Coiled-coil domain containing 137 (Fragment) OS=Homo sapiens OX=9606 GN=CCDC137 PE=1 SV=1;tr|H6QX63|H6QX63_HUMAN Hepatocellu	3	1	1	1	0	1	0	1	0	1	5.9	5.9	5.9	33.231	289	289;292;305	1	1		0.0021575	1.3913	0	5.9	2800000	0	2800000	0	2800000	0	1	1
A0A1B0GTK2	Lin-28 homolog B	LIN28B	tr|A0A1B0GTK2|A0A1B0GTK2_HUMAN;tr|A7E2T3|A7E2T3_HUMAN;sp|Q6ZN17|LN28B_HUMAN;tr|A0A1B0GVD3|A0A1B0GVD3_HUMAN	tr|A0A1B0GTK2|A0A1B0GTK2_HUMAN Lin-28 homolog B (Fragment) OS=Homo sapiens OX=9606 GN=LIN28B PE=1 SV=1;tr|A7E2T3|A7E2T3_HUMAN LIN28B protein (Fragment) OS=Homo sapiens OX=9606 GN=LIN28B PE=2 SV=1;sp|Q6ZN17|LN28B_HUMAN Protein lin-28 homolog B OS=Homo sapie	4	1	1	1	0	1	0	1	0	1	8.1	8.1	8.1	23.006	209	209;227;250;258	1	1		0.0011287	1.5918	0	8.1	2372400	0	2372400	0	2372400	0	1	1
A0A024RD28	deleted		tr|A0A024RD28|A0A024RD28_HUMAN;sp|Q7L2Z9|CENPQ_HUMAN	tr|A0A024RD28|A0A024RD28_HUMAN Centromere protein Q OS=Homo sapiens OX=9606 GN=C6orf139 PE=3 SV=1;sp|Q7L2Z9|CENPQ_HUMAN Centromere protein Q OS=Homo sapiens OX=9606 GN=CENPQ PE=1 SV=1	2	1	1	1	0	1	0	1	0	1	5.2	5.2	5.2	30.694	268	268;268	1	1		0.0048497	1.0563	0	5.2	2142500	0	2142500	0	2142500	0	1	1
B2R713	TRMT1-like protein		tr|B2R713|B2R713_HUMAN;sp|Q7Z2T5|TRM1L_HUMAN	tr|B2R713|B2R713_HUMAN TRMT1-like protein OS=Homo sapiens OX=9606 PE=2 SV=1;sp|Q7Z2T5|TRM1L_HUMAN TRMT1-like protein OS=Homo sapiens OX=9606 GN=TRMT1L PE=1 SV=2	2	1	1	1	1	1	1	1	1	1	1.2	1.2	1.2	81.775	733	733;733	2		2	0.0097259	0.81684	1.2	1.2	2247800	1253100	994650	0	800850	1	1	2
M0R0J3	HDGF like 2	HDGFL2	tr|M0R0J3|M0R0J3_HUMAN;sp|Q7Z4V5|HDGR2_HUMAN	tr|M0R0J3|M0R0J3_HUMAN HDGF like 2 OS=Homo sapiens OX=9606 GN=HDGFL2 PE=1 SV=1;sp|Q7Z4V5|HDGR2_HUMAN Hepatoma-derived growth factor-related protein 2 OS=Homo sapiens OX=9606 GN=HDGFL2 PE=1 SV=1	2	1	1	1	0	1	0	1	0	1	33	33	33	11.032	97	97;671	2		1	0.0011416	1.6178	0	33	8067000	0	8067000	0	6495100	0	0	0
F5H2C9	N-alpha-acetyltransferase 40, NatD catalytic subunit	NAA40	tr|F5H2C9|F5H2C9_HUMAN;tr|F2YHM7|F2YHM7_HUMAN;tr|A0A024R5C6|A0A024R5C6_HUMAN;sp|Q86UY6|NAA40_HUMAN	tr|F5H2C9|F5H2C9_HUMAN N-alpha-acetyltransferase 40, NatD catalytic subunit OS=Homo sapiens OX=9606 GN=NAA40 PE=1 SV=1;tr|F2YHM7|F2YHM7_HUMAN N-alpha-acetyltransferase 40 OS=Homo sapiens OX=9606 GN=NAA40 PE=2 SV=1;tr|A0A024R5C6|A0A024R5C6_HUMAN N-alpha-ace	4	1	1	1	0	1	0	1	0	1	9.7	9.7	9.7	13.876	124	124;237;237;237	1	1		0.0020683	1.229	0	9.7	3010100	0	3010100	0	3010100	0	2	2
A0A024RAC0	deleted		tr|A0A024RAC0|A0A024RAC0_HUMAN;sp|Q86V48|LUZP1_HUMAN	tr|A0A024RAC0|A0A024RAC0_HUMAN Leucine zipper protein 1, isoform CRA_a OS=Homo sapiens OX=9606 GN=LUZP1 PE=4 SV=1;sp|Q86V48|LUZP1_HUMAN Leucine zipper protein 1 OS=Homo sapiens OX=9606 GN=LUZP1 PE=1 SV=2	2	1	1	1	0	1	0	1	0	1	1.3	1.3	1.3	120.3	1076	1076;1076	2		1	0.0039448	1.1011	0	1.3	1682100	0	1682100	0	1354400	0	2	2
Q8IUE6	Histone H2A type 2-B (H2A-clustered histone 21)	H2AC21 HIST2H2AB	sp|Q8IUE6|H2A2B_HUMAN	sp|Q8IUE6|H2A2B_HUMAN Histone H2A type 2-B OS=Homo sapiens OX=9606 GN=H2AC21 PE=1 SV=3	2	7	1	1	3	7	0	1	0	1	58.5	5.4	5.4	13.995	130	130;130	2		1	1	-2	30.8	58.5	7670400	0	7670400	0	6175800	0	1	1
E2PSM9	cDNA FLJ12599 fis, clone NT2RM4001410		tr|E2PSM9|E2PSM9_HUMAN;tr|G3V119|G3V119_HUMAN;tr|H0YB24|H0YB24_HUMAN;tr|B3KTJ9|B3KTJ9_HUMAN;sp|Q8N163|CCAR2_HUMAN	tr|E2PSM9|E2PSM9_HUMAN cDNA FLJ12599 fis, clone NT2RM4001410 OS=Homo sapiens OX=9606 PE=1 SV=1;tr|G3V119|G3V119_HUMAN Cell cycle and apoptosis regulator 2 OS=Homo sapiens OX=9606 GN=CCAR2 PE=1 SV=1;tr|H0YB24|H0YB24_HUMAN Cell cycle and apoptosis regulator	5	1	1	1	0	1	0	1	0	1	2.2	2.2	2.2	40.834	365	365;598;615;923;923	2		1	0.0013459	2.5145	0	2.2	3605400	0	3605400	0	2902900	0	1	1
Q8N257	Histone H2B type 3-B (H2B type 12) (H2B-clustered histone 26) (H2B.U histone 1)	H2BC26 H2BU1 HIST3H2BB	sp|Q8N257|H2B3B_HUMAN	sp|Q8N257|H2B3B_HUMAN Histone H2B type 3-B OS=Homo sapiens OX=9606 GN=H2BC26 PE=1 SV=3	1	14	1	1	6	14	0	1	0	1	57.9	17.5	17.5	13.908	126	126	2		1	0.0022026	1.4558	36.5	57.9	5342900	0	5342900	0	4301800	0	2	2
Q63HR1	Uncharacterized protein DKFZp686P17171	DKFZp686P17171	tr|Q63HR1|Q63HR1_HUMAN;tr|Q5VU21|Q5VU21_HUMAN;sp|Q8NC51|SERB1_HUMAN;tr|D3DQ69|D3DQ69_HUMAN;tr|D3DQ70|D3DQ70_HUMAN	tr|Q63HR1|Q63HR1_HUMAN Uncharacterized protein DKFZp686P17171 OS=Homo sapiens OX=9606 GN=DKFZp686P17171 PE=2 SV=1;tr|Q5VU21|Q5VU21_HUMAN PAI-1 mRNA-binding protein variant OS=Homo sapiens OX=9606 PE=2 SV=1;sp|Q8NC51|SERB1_HUMAN SERPINE1 mRNA-binding protei	5	1	1	1	1	1	1	1	1	1	4.9	4.9	4.9	42.44	387	387;387;408;450;465	1.8	1	4	0	90.414	4.9	4.9	118590000	32656000	45825000	0	36896000	2	2	5
B3KVL5	Zinc finger CCHC-type containing 10 (Zinc finger, CCHC domain containing 10, isoform CRA_b) (cDNA FLJ16714 fis, clone UTERU2035231, highly similar to Zinc finger CCHC domain-containing protein 10)	ZCCHC10 hCG_1639963	tr|B3KVL5|B3KVL5_HUMAN;sp|Q8TBK6|ZCH10_HUMAN	tr|B3KVL5|B3KVL5_HUMAN Zinc finger CCHC-type containing 10 OS=Homo sapiens OX=9606 GN=ZCCHC10 PE=1 SV=1;sp|Q8TBK6|ZCH10_HUMAN Zinc finger CCHC domain-containing protein 10 OS=Homo sapiens OX=9606 GN=ZCCHC10 PE=1 SV=1	2	1	1	1	0	1	0	1	0	1	7.5	7.5	7.5	20.308	186	186;192	1	1		0	4.1666	0	7.5	4999500	0	4999500	0	4999500	0	2	2
H3BSL0	Non-structural maintenance of chromosomes element 1 homolog (EC 2.3.2.27)	NSMCE1	tr|H3BSL0|H3BSL0_HUMAN;tr|H3BR73|H3BR73_HUMAN;tr|I3L1I3|I3L1I3_HUMAN;tr|B2RDU2|B2RDU2_HUMAN;sp|Q8WV22|NSE1_HUMAN	tr|H3BSL0|H3BSL0_HUMAN Non-structural maintenance of chromosomes element 1 homolog (Fragment) OS=Homo sapiens OX=9606 GN=NSMCE1 PE=1 SV=1;tr|H3BR73|H3BR73_HUMAN Non-structural maintenance of chromosomes element 1 homolog (Fragment) OS=Homo sapiens OX=9606	5	1	1	1	0	1	0	1	0	1	16.7	16.7	16.7	15.759	138	138;144;193;256;266	1	1		0.0039101	1.0827	0	16.7	2797700	0	2797700	0	2797700	0	1	1
A0A994J7P0	DGCR8 microprocessor complex subunit	DGCR8	tr|A0A994J7P0|A0A994J7P0_HUMAN;tr|Q53GY5|Q53GY5_HUMAN;tr|A0A994J4Y2|A0A994J4Y2_HUMAN;sp|Q8WYQ5|DGCR8_HUMAN	tr|A0A994J7P0|A0A994J7P0_HUMAN DGCR8 microprocessor complex subunit OS=Homo sapiens OX=9606 GN=DGCR8 PE=1 SV=1;tr|Q53GY5|Q53GY5_HUMAN DiGeorge syndrome critical region gene 8 variant (Fragment) OS=Homo sapiens OX=9606 PE=2 SV=1;tr|A0A994J4Y2|A0A994J4Y2_HUM	4	2	2	2	2	1	2	1	2	1	8.3	8.3	8.3	34.342	303	303;570;580;773	2		3	0	3.5146	8.3	4.3	2754000	1596300	1157700	0	932130	2	2	4
D5MQE1	CCR4-NOT transcription complex subunit 9 (Cell differentiation protein RQCD1 homolog)	RQCD1	tr|D5MQE1|D5MQE1_HUMAN;tr|B2RE59|B2RE59_HUMAN;sp|Q92600|CNOT9_HUMAN	tr|D5MQE1|D5MQE1_HUMAN CCR4-NOT transcription complex subunit 9 OS=Homo sapiens OX=9606 GN=RQCD1 PE=2 SV=1;tr|B2RE59|B2RE59_HUMAN CCR4-NOT transcription complex subunit 9 OS=Homo sapiens OX=9606 PE=2 SV=1;sp|Q92600|CNOT9_HUMAN CCR4-NOT transcription comple	3	1	1	1	0	1	0	1	0	1	4	4	4	33.631	299	299;299;299	1	1		0.0020243	1.1593	0	4	1921000	0	1921000	0	1921000	0	1	1
J3KTG2	DEAH-box helicase 38	DHX38	tr|J3KTG2|J3KTG2_HUMAN;tr|B4DM30|B4DM30_HUMAN;tr|B4DET0|B4DET0_HUMAN;tr|A8K6G9|A8K6G9_HUMAN;sp|Q92620|PRP16_HUMAN	tr|J3KTG2|J3KTG2_HUMAN DEAH-box helicase 38 (Fragment) OS=Homo sapiens OX=9606 GN=DHX38 PE=1 SV=1;tr|B4DM30|B4DM30_HUMAN RNA helicase OS=Homo sapiens OX=9606 GN=DHX38 PE=2 SV=1;tr|B4DET0|B4DET0_HUMAN RNA helicase OS=Homo sapiens OX=9606 PE=2 SV=1;tr|A8K6G9	5	1	1	1	1	1	1	1	1	1	12.5	12.5	12.5	13.793	128	128;900;1220;1227;1227	2		2	0.0020367	1.1832	12.5	12.5	14032000	6303100	7728800	0	6222900	1	0	1
H3BM42	Golgi apparatus protein 1	GLG1 hCG_1980142	tr|H3BM42|H3BM42_HUMAN;sp|Q92896|GSLG1_HUMAN	tr|H3BM42|H3BM42_HUMAN Golgi apparatus protein 1 OS=Homo sapiens OX=9606 GN=GLG1 PE=1 SV=1;sp|Q92896|GSLG1_HUMAN Golgi apparatus protein 1 OS=Homo sapiens OX=9606 GN=GLG1 PE=1 SV=2	2	1	1	1	0	1	0	1	0	1	1.4	1.4	1.4	79.317	698	698;1179	2		1	0.0096916	0.80832	0	1.4	2583000	0	2583000	0	2079700	0	1	1
B4DTW0	cDNA FLJ58941, moderately similar to Arginine/serine-rich coiled coil protein 1		tr|B4DTW0|B4DTW0_HUMAN;tr|C9J367|C9J367_HUMAN;tr|C9J713|C9J713_HUMAN;tr|A0A804HJC0|A0A804HJC0_HUMAN;tr|H7C5Q0|H7C5Q0_HUMAN;sp|Q96IZ7|RSRC1_HUMAN;tr|C9JVB3|C9JVB3_HUMAN;tr|A0A804HJI2|A0A804HJI2_HUMAN	tr|B4DTW0|B4DTW0_HUMAN cDNA FLJ58941, moderately similar to Arginine/serine-rich coiled coil protein 1 OS=Homo sapiens OX=9606 PE=2 SV=1;tr|C9J367|C9J367_HUMAN Arginine and serine rich coiled-coil 1 (Fragment) OS=Homo sapiens OX=9606 GN=RSRC1 PE=1 SV=1;tr|	8	1	1	1	0	1	0	1	0	1	5.9	5.9	5.9	19.72	169	169;203;283;292;314;334;336;342	2		1	0.0021739	1.4216	0	5.9	2501300	0	2501300	0	2014000	0	1	1
Q499Z2	Hexosyltransferase (EC 2.4.1.-)	B3GALT6	tr|Q499Z2|Q499Z2_HUMAN;sp|Q96L58|B3GT6_HUMAN	tr|Q499Z2|Q499Z2_HUMAN Hexosyltransferase (Fragment) OS=Homo sapiens OX=9606 GN=B3GALT6 PE=2 SV=1;sp|Q96L58|B3GT6_HUMAN Beta-1,3-galactosyltransferase 6 OS=Homo sapiens OX=9606 GN=B3GALT6 PE=1 SV=2	2	1	1	1	0	1	0	1	0	1	4.6	4.6	4.6	34.489	304	304;329	1	1		0.0022173	1.498	0	4.6	2767200	0	2767200	0	2767200	0	1	1
Q658M0	Uncharacterized protein DKFZp666L156	DKFZp666L156	tr|Q658M0|Q658M0_HUMAN;tr|B4E0X7|B4E0X7_HUMAN;tr|B4DES6|B4DES6_HUMAN;tr|B7Z9P6|B7Z9P6_HUMAN;tr|G3XAG1|G3XAG1_HUMAN;sp|Q96ME7|ZN512_HUMAN	tr|Q658M0|Q658M0_HUMAN Uncharacterized protein DKFZp666L156 (Fragment) OS=Homo sapiens OX=9606 GN=DKFZp666L156 PE=2 SV=1;tr|B4E0X7|B4E0X7_HUMAN cDNA FLJ51176, highly similar to Zinc finger protein 512 OS=Homo sapiens OX=9606 PE=2 SV=1;tr|B4DES6|B4DES6_HUMA	6	1	1	1	0	1	0	1	0	1	5.8	5.8	5.8	31.739	275	275;385;462;490;566;567	2		1	0.0057637	1.0334	0	5.8	3736200	0	3736200	0	3008200	0	1	1
A0A1B0GWE0	Dedicator of cytokinesis 7	DOCK7	tr|A0A1B0GWE0|A0A1B0GWE0_HUMAN;tr|A0A2X0SSK2|A0A2X0SSK2_HUMAN;sp|Q96N67|DOCK7_HUMAN	tr|A0A1B0GWE0|A0A1B0GWE0_HUMAN Dedicator of cytokinesis 7 (Fragment) OS=Homo sapiens OX=9606 GN=DOCK7 PE=1 SV=1;tr|A0A2X0SSK2|A0A2X0SSK2_HUMAN DOCK7 (Fragment) OS=Homo sapiens OX=9606 GN=DOCK7 PE=3 SV=1;sp|Q96N67|DOCK7_HUMAN Dedicator of cytokinesis protei	3	1	1	1	0	1	0	1	0	1	1.1	1.1	1.1	139.61	1229	1229;1749;2140	2		1	0.0082117	0.89074	0	1.1	7651300	0	7651300	0	6160500	0	1	1
B7Z706	cDNA FLJ61715, highly similar to Homo sapiens Fc receptor-like 3 (FCRL3), transcript variant 1, mRNA		tr|B7Z706|B7Z706_HUMAN;tr|D3DVD1|D3DVD1_HUMAN;tr|B3KUW8|B3KUW8_HUMAN;sp|Q96P31|FCRL3_HUMAN;tr|D3DVD4|D3DVD4_HUMAN	tr|B7Z706|B7Z706_HUMAN cDNA FLJ61715, highly similar to Homo sapiens Fc receptor-like 3 (FCRL3), transcript variant 1, mRNA OS=Homo sapiens OX=9606 PE=2 SV=1;tr|D3DVD1|D3DVD1_HUMAN Fc receptor-like 3, isoform CRA_b OS=Homo sapiens OX=9606 GN=FCRL3 PE=4 SV=	5	1	1	1	0	1	0	1	0	1	1.9	1.9	1.9	57.572	528	528;639;707;734;740	2		1	0.0056818	0.99066	0	1.9	37506000	0	37506000	0	30198000	0	1	1
F5H5U6	QKI, KH domain containing RNA binding	QKI	tr|F5H5U6|F5H5U6_HUMAN;tr|F5H8C8|F5H8C8_HUMAN;tr|F5GXS8|F5GXS8_HUMAN;tr|F5GYM3|F5GYM3_HUMAN;sp|Q96PU8|QKI_HUMAN	tr|F5H5U6|F5H5U6_HUMAN QKI, KH domain containing RNA binding (Fragment) OS=Homo sapiens OX=9606 GN=QKI PE=1 SV=8;tr|F5H8C8|F5H8C8_HUMAN QKI, KH domain containing RNA binding (Fragment) OS=Homo sapiens OX=9606 GN=QKI PE=1 SV=1;tr|F5GXS8|F5GXS8_HUMAN QKI, KH	5	1	1	1	1	1	1	1	1	1	34	34	34	5.343	47	47;100;160;170;341	1	2		0.0012531	2.0978	34	34	6860500	1978900	4881600	0	4881600	1	2	3
B3KNT0	cDNA FLJ30345 fis, clone BRACE2007522, highly similar to Neurabin-2		tr|B3KNT0|B3KNT0_HUMAN;tr|Q96B17|Q96B17_HUMAN;sp|Q96SB3|NEB2_HUMAN	tr|B3KNT0|B3KNT0_HUMAN cDNA FLJ30345 fis, clone BRACE2007522, highly similar to Neurabin-2 OS=Homo sapiens OX=9606 PE=2 SV=1;tr|Q96B17|Q96B17_HUMAN PPP1R9B protein (Fragment) OS=Homo sapiens OX=9606 GN=PPP1R9B PE=2 SV=1;sp|Q96SB3|NEB2_HUMAN Neurabin-2 OS=H	3	1	1	1	0	1	0	1	0	1	5.2	5.2	5.2	35.13	305	305;314;817	2		1	0.0011338	1.5979	0	5.2	3421000	0	3421000	0	2754400	0	1	1
B4DSH1	cDNA FLJ51295, highly similar to Cell division cycle 5-like protein		tr|B4DSH1|B4DSH1_HUMAN;tr|B3KY60|B3KY60_HUMAN;sp|Q99459|CDC5L_HUMAN	tr|B4DSH1|B4DSH1_HUMAN cDNA FLJ51295, highly similar to Cell division cycle 5-like protein OS=Homo sapiens OX=9606 PE=2 SV=1;tr|B3KY60|B3KY60_HUMAN cDNA FLJ16777 fis, clone BRHIP2029567, highly similar to Cell division cycle 5-like protein OS=Homo sapiens	3	4	4	4	4	1	4	1	4	1	10.3	10.3	10.3	89.225	775	775;802;802	2		8	0	6.1172	10.3	2.8	28779000	16607000	8334700	0	6521700	5	1	9
Q05BS8	SFRS2IP protein	SFRS2IP	tr|Q05BS8|Q05BS8_HUMAN;tr|A0A0A0MTP7|A0A0A0MTP7_HUMAN;tr|B4DZM2|B4DZM2_HUMAN;tr|B2RA91|B2RA91_HUMAN;tr|F8VXG7|F8VXG7_HUMAN;sp|Q99590|SCAFB_HUMAN	tr|Q05BS8|Q05BS8_HUMAN SFRS2IP protein (Fragment) OS=Homo sapiens OX=9606 GN=SFRS2IP PE=2 SV=1;tr|A0A0A0MTP7|A0A0A0MTP7_HUMAN SR-related CTD associated factor 11 OS=Homo sapiens OX=9606 GN=SCAF11 PE=1 SV=1;tr|B4DZM2|B4DZM2_HUMAN cDNA FLJ53255, highly simil	6	1	1	1	1	1	1	1	1	1	1.4	1.4	1.4	101.56	897	897;935;992;1148;1271;1463	2		2	0.001233	2.0457	1.4	1.4	7752000	3765300	3986700	0	3209900	1	1	2
Q5H928	Hydroxysteroid (17-beta) dehydrogenase 10 (Hydroxysteroid 17-beta dehydrogenase 10)	HSD17B10 RP3-339A18.2-004	tr|Q5H928|Q5H928_HUMAN;tr|A0A0S2Z434|A0A0S2Z434_HUMAN;tr|A0A804HHW5|A0A804HHW5_HUMAN;tr|A0A0S2Z410|A0A0S2Z410_HUMAN;sp|Q99714|HCD2_HUMAN	tr|Q5H928|Q5H928_HUMAN Hydroxysteroid (17-beta) dehydrogenase 10 OS=Homo sapiens OX=9606 GN=HSD17B10 PE=1 SV=1;tr|A0A0S2Z434|A0A0S2Z434_HUMAN Hydroxysteroid dehydrogenase 10 isoform 2 OS=Homo sapiens OX=9606 GN=HSD17B10 PE=2 SV=1;tr|A0A804HHW5|A0A804HHW5_H	5	1	1	1	0	1	0	1	0	1	11.8	11.8	11.8	17.224	169	169;192;217;261;261	1	1		0	16.544	0	11.8	5071700	0	5071700	0	5071700	0	1	1
B4DRX8	cDNA FLJ51285, highly similar to Probable rRNA-processing protein EBP2		tr|B4DRX8|B4DRX8_HUMAN;tr|B4DHA6|B4DHA6_HUMAN;tr|Q6IB29|Q6IB29_HUMAN;sp|Q99848|EBP2_HUMAN;tr|H7C2Q8|H7C2Q8_HUMAN	tr|B4DRX8|B4DRX8_HUMAN cDNA FLJ51285, highly similar to Probable rRNA-processing protein EBP2 OS=Homo sapiens OX=9606 PE=2 SV=1;tr|B4DHA6|B4DHA6_HUMAN cDNA FLJ60526, highly similar to Probable rRNA-processing protein EBP2 OS=Homo sapiens OX=9606 PE=2 SV=1;	5	2	2	2	2	1	2	1	2	1	13.3	13.3	13.3	12.875	120	120;137;306;306;361	1.2	4	1	0	3.3007	13.3	12.5	16688000	5375400	11313000	0	9956600	4	3	7
A6PVM9	Allograft inflammatory factor 1 like	AIF1L	tr|A6PVM9|A6PVM9_HUMAN;sp|Q9BQI0|AIF1L_HUMAN	tr|A6PVM9|A6PVM9_HUMAN Allograft inflammatory factor 1 like OS=Homo sapiens OX=9606 GN=AIF1L PE=1 SV=1;sp|Q9BQI0|AIF1L_HUMAN Allograft inflammatory factor 1-like OS=Homo sapiens OX=9606 GN=AIF1L PE=1 SV=1	2	1	1	1	0	1	0	1	0	1	17	17	17	10.501	94	94;150	2		1	0	6.1271	0	17	1984200	0	1984200	0	1597600	0	1	1
Q9BVI4	Nucleolar complex protein 4 homolog (NOC4 protein homolog) (NOC4-like protein) (Nucleolar complex-associated protein 4-like protein)	NOC4L	sp|Q9BVI4|NOC4L_HUMAN	sp|Q9BVI4|NOC4L_HUMAN Nucleolar complex protein 4 homolog OS=Homo sapiens OX=9606 GN=NOC4L PE=1 SV=1	1	1	1	1	1	1	1	1	1	1	1.7	1.7	1.7	58.467	516	516	2		2	0.0029791	1.1243	1.7	1.7	8192000	3053600	5138400	0	4137200	2	1	3
Q9BXV9	EKC/KEOPS complex subunit GON7	GON7 C14orf142	sp|Q9BXV9|GON7_HUMAN	sp|Q9BXV9|GON7_HUMAN EKC/KEOPS complex subunit GON7 OS=Homo sapiens OX=9606 GN=GON7 PE=1 SV=2	1	1	1	1	1	1	1	1	1	1	12	12	12	10.859	100	100	2		2	0.0022124	1.4793	12	12	18262000	11408000	6854300	0	5518800	2	2	4
Q9BZE1	Large ribosomal subunit protein mL37 (39S ribosomal protein L2, mitochondrial) (L2mt) (MRP-L2) (39S ribosomal protein L37, mitochondrial) (L37mt) (MRP-L37)	MRPL37 MRPL2 RPML2 HSPC235	sp|Q9BZE1|RM37_HUMAN;tr|S4R369|S4R369_HUMAN	sp|Q9BZE1|RM37_HUMAN Large ribosomal subunit protein mL37 OS=Homo sapiens OX=9606 GN=MRPL37 PE=1 SV=2;tr|S4R369|S4R369_HUMAN Mitochondrial ribosomal protein L37 OS=Homo sapiens OX=9606 GN=MRPL37 PE=1 SV=1	2	1	1	1	0	1	0	1	0	1	1.9	1.9	1.9	48.117	423	423;483	2		1	0.0020986	1.2473	0	1.9	8478800	0	8478800	0	6826700	0	1	1
Q9C0J8	pre-mRNA 3' end processing protein WDR33 (WD repeat-containing protein 33) (WD repeat-containing protein of 146 kDa)	WDR33 WDC146	sp|Q9C0J8|WDR33_HUMAN	sp|Q9C0J8|WDR33_HUMAN pre-mRNA 3 end processing protein WDR33 OS=Homo sapiens OX=9606 GN=WDR33 PE=1 SV=2	1	1	1	1	1	1	1	1	1	1	0.7	0.7	0.7	145.89	1336	1336	2		2	0.0081967	0.88195	0.7	0.7	20604000	12077000	8526900	0	6865400	0	0	0
A0A024R094	deleted		tr|A0A024R094|A0A024R094_HUMAN;tr|D6REB4|D6REB4_HUMAN;sp|Q9H074|PAIP1_HUMAN	tr|A0A024R094|A0A024R094_HUMAN Poly(A) binding protein interacting protein 1, isoform CRA_a OS=Homo sapiens OX=9606 GN=PAIP1 PE=4 SV=1;tr|D6REB4|D6REB4_HUMAN Poly(A) binding protein interacting protein 1 OS=Homo sapiens OX=9606 GN=PAIP1 PE=1 SV=1;sp|Q9H074	3	1	1	1	1	1	1	1	1	1	3.9	3.9	3.9	35.014	306	306;351;479	2		3	0.0011751	1.7338	3.9	3.9	2845200	993190	1852100	0	1491200	1	1	3
F8VUW9	Rac GTPase activating protein 1	RACGAP1	tr|F8VUW9|F8VUW9_HUMAN;tr|F8VV39|F8VV39_HUMAN;tr|F8VS54|F8VS54_HUMAN;tr|F8VWX0|F8VWX0_HUMAN;tr|F8W0L1|F8W0L1_HUMAN;tr|F8VZ66|F8VZ66_HUMAN;tr|F8VV47|F8VV47_HUMAN;tr|F8VWY4|F8VWY4_HUMAN;tr|F8VVE5|F8VVE5_HUMAN;tr|F8VRD2|F8VRD2_HUMAN;tr|B2RE34|B2RE34_HUMAN;tr|A0A024R136|A0A024R136_HUMAN;sp|Q9H0H5|RGAP1_HUMAN;tr|A0A2X0U4T9|A0A2X0U4T9_HUMAN	tr|F8VUW9|F8VUW9_HUMAN Rac GTPase activating protein 1 (Fragment) OS=Homo sapiens OX=9606 GN=RACGAP1 PE=1 SV=1;tr|F8VV39|F8VV39_HUMAN Rac GTPase activating protein 1 (Fragment) OS=Homo sapiens OX=9606 GN=RACGAP1 PE=1 SV=1;tr|F8VS54|F8VS54_HUMAN Rac GTPase	14	1	1	1	0	1	0	1	0	1	16.8	16.8	16.8	12.975	107	107;111;129;130;139;150;155;174;177;293;632;632;632;634	1.5	1	1	0	3.0544	0	16.8	6147400	0	6147400	0	4949600	0	1	2
B4DYP6	ATP-dependent RNA helicase (EC 3.6.4.13)		tr|B4DYP6|B4DYP6_HUMAN;tr|A4UCU0|A4UCU0_HUMAN;tr|Q53GJ1|Q53GJ1_HUMAN;tr|Q9H4E3|Q9H4E3_HUMAN;tr|A0A024RAS3|A0A024RAS3_HUMAN;sp|Q9H0S4|DDX47_HUMAN	tr|B4DYP6|B4DYP6_HUMAN ATP-dependent RNA helicase OS=Homo sapiens OX=9606 PE=2 SV=1;tr|A4UCU0|A4UCU0_HUMAN RNA helicase (Fragment) OS=Homo sapiens OX=9606 PE=2 SV=1;tr|Q53GJ1|Q53GJ1_HUMAN RNA helicase (Fragment) OS=Homo sapiens OX=9606 PE=2 SV=1;tr|Q9H4E3|	6	1	1	1	0	1	0	1	0	1	7.6	7.6	7.6	14.081	132	132;182;448;455;455;455	2		1	0.002181	1.4221	0	7.6	5694400	0	5694400	0	4584900	0	1	1
A0A8V8TL45	RNA polymerase III subunit F	POLR3F	tr|A0A8V8TL45|A0A8V8TL45_HUMAN;tr|A0A8V8TL74|A0A8V8TL74_HUMAN;tr|A0A8V8TL69|A0A8V8TL69_HUMAN;tr|A0A8V8TMI8|A0A8V8TMI8_HUMAN;tr|A0A8V8TL53|A0A8V8TL53_HUMAN;tr|A0A8V8TMT0|A0A8V8TMT0_HUMAN;tr|A0A8V8TMS0|A0A8V8TMS0_HUMAN;tr|Q05DB8|Q05DB8_HUMAN;tr|Q53FI8|Q53FI8_HUMAN;sp|Q9H1D9|RPC6_HUMAN;tr|A0A8V8TL66|A0A8V8TL66_HUMAN;tr|A0A8V8TLI4|A0A8V8TLI4_HUMAN	tr|A0A8V8TL45|A0A8V8TL45_HUMAN RNA polymerase III subunit F OS=Homo sapiens OX=9606 GN=POLR3F PE=1 SV=1;tr|A0A8V8TL74|A0A8V8TL74_HUMAN RNA polymerase III subunit F OS=Homo sapiens OX=9606 GN=POLR3F PE=1 SV=1;tr|A0A8V8TL69|A0A8V8TL69_HUMAN RNA polymerase II	12	1	1	1	0	1	0	1	0	1	10	10	10	13.972	120	120;168;168;204;232;244;268;275;316;316;323;348	1	1		0.0064995	0.94105	0	10	1138300	0	1138300	0	1138300	0	0	0
D3DSW1	deleted		tr|D3DSW1|D3DSW1_HUMAN;sp|Q9H5V9|STEEP_HUMAN	tr|D3DSW1|D3DSW1_HUMAN STING ER exit protein OS=Homo sapiens OX=9606 GN=hCG_1640171 PE=3 SV=1;sp|Q9H5V9|STEEP_HUMAN STING ER exit protein OS=Homo sapiens OX=9606 GN=STEEP1 PE=1 SV=1	2	1	1	1	0	1	0	1	0	1	6.3	6.3	6.3	25.607	222	222;222	1	1		0.0022396	1.5483	0	6.3	4207800	0	4207800	0	4207800	0	1	1
B4DL08	RNA helicase (EC 3.6.4.13)		tr|B4DL08|B4DL08_HUMAN;tr|Q5THR1|Q5THR1_HUMAN;sp|Q9H5Z1|DHX35_HUMAN	tr|B4DL08|B4DL08_HUMAN RNA helicase OS=Homo sapiens OX=9606 PE=2 SV=1;tr|Q5THR1|Q5THR1_HUMAN RNA helicase OS=Homo sapiens OX=9606 GN=DHX35 PE=1 SV=1;sp|Q9H5Z1|DHX35_HUMAN Probable ATP-dependent RNA helicase DHX35 OS=Homo sapiens OX=9606 GN=DHX35 PE=1 SV=2	3	1	1	1	1	1	1	1	1	1	2.6	2.6	2.6	61.992	548	548;679;703	2		2	0.0021645	1.4027	2.6	2.6	4619700	2291400	2328400	0	1874700	2	1	3
F2Z2Y2	Tudor domain containing 3	TDRD3	tr|F2Z2Y2|F2Z2Y2_HUMAN;tr|B1AMN9|B1AMN9_HUMAN;tr|A0A024QZE0|A0A024QZE0_HUMAN;sp|Q9H7E2|TDRD3_HUMAN	tr|F2Z2Y2|F2Z2Y2_HUMAN Tudor domain containing 3 OS=Homo sapiens OX=9606 GN=TDRD3 PE=1 SV=1;tr|B1AMN9|B1AMN9_HUMAN Tudor domain containing 3 (Fragment) OS=Homo sapiens OX=9606 GN=TDRD3 PE=1 SV=1;tr|A0A024QZE0|A0A024QZE0_HUMAN Tudor domain-containing protei	4	1	1	1	1	1	1	1	1	1	6.9	6.9	6.9	12.948	116	116;129;651;651	2		2	0.0079717	0.82167	6.9	6.9	4604200	2052200	2552000	0	2054700	1	1	2
Q9HD33	Large ribosomal subunit protein uL29m (39S ribosomal protein L47, mitochondrial) (L47mt) (MRP-L47) (Nasopharyngeal carcinoma metastasis-related protein 1)	MRPL47 NCM1 CGI-204	sp|Q9HD33|RM47_HUMAN	sp|Q9HD33|RM47_HUMAN Large ribosomal subunit protein uL29m OS=Homo sapiens OX=9606 GN=MRPL47 PE=1 SV=2	1	1	1	1	1	1	1	1	1	1	4.8	4.8	4.8	29.45	250	250	1	2		0.0012453	2.0798	4.8	4.8	8788500	3874000	4914500	0	4914500	1	1	2
Q9NSI2	Ribosome biogenesis protein SLX9 homolog	SLX9 C21orf70 FAM207A PRED56	sp|Q9NSI2|SLX9_HUMAN	sp|Q9NSI2|SLX9_HUMAN Ribosome biogenesis protein SLX9 homolog OS=Homo sapiens OX=9606 GN=SLX9 PE=1 SV=2	1	1	1	1	0	1	0	1	0	1	5.7	5.7	5.7	25.456	230	230	1	1		0.0039254	1.0944	0	5.7	2255100	0	2255100	0	2255100	0	2	2
K7EM93	Anti-silencing function 1B histone chaperone	ASF1B	tr|K7EM93|K7EM93_HUMAN;tr|K7EIL9|K7EIL9_HUMAN;tr|K7ES22|K7ES22_HUMAN;tr|K7ELW9|K7ELW9_HUMAN;tr|B4DXU6|B4DXU6_HUMAN;tr|A0A024R7G4|A0A024R7G4_HUMAN;sp|Q9NVP2|ASF1B_HUMAN	tr|K7EM93|K7EM93_HUMAN Anti-silencing function 1B histone chaperone OS=Homo sapiens OX=9606 GN=ASF1B PE=1 SV=1;tr|K7EIL9|K7EIL9_HUMAN Anti-silencing function 1B histone chaperone OS=Homo sapiens OX=9606 GN=ASF1B PE=1 SV=1;tr|K7ES22|K7ES22_HUMAN Anti-silenc	7	1	1	1	0	1	0	1	0	1	41.7	41.7	41.7	5.3901	48	48;81;143;165;185;202;202	1	1		0.0021954	1.4459	0	41.7	1173700	0	1173700	0	1173700	0	1	1
B4DDR0	cDNA FLJ55674, highly similar to DNA-directed RNA polymerases III 80 kDa polypeptide		tr|B4DDR0|B4DDR0_HUMAN;tr|A0A0C4DH01|A0A0C4DH01_HUMAN;tr|Q53GZ2|Q53GZ2_HUMAN;sp|Q9NVU0|RPC5_HUMAN	tr|B4DDR0|B4DDR0_HUMAN cDNA FLJ55674, highly similar to DNA-directed RNA polymerases III 80 kDa polypeptide OS=Homo sapiens OX=9606 PE=2 SV=1;tr|A0A0C4DH01|A0A0C4DH01_HUMAN RNA polymerase III subunit E OS=Homo sapiens OX=9606 GN=POLR3E PE=1 SV=1;tr|Q53GZ2|	4	1	1	1	0	1	0	1	0	1	1.4	1.4	1.4	73.393	652	652;672;708;708	2		1	0.0020182	1.1533	0	1.4	2139300	0	2139300	0	1722500	0	1	1
Q7Z3R8	DNA-directed RNA polymerase subunit beta (EC 2.7.7.6)	DKFZp686D10173	tr|Q7Z3R8|Q7Z3R8_HUMAN;sp|Q9NW08|RPC2_HUMAN	tr|Q7Z3R8|Q7Z3R8_HUMAN DNA-directed RNA polymerase subunit beta OS=Homo sapiens OX=9606 GN=DKFZp686D10173 PE=2 SV=1;sp|Q9NW08|RPC2_HUMAN DNA-directed RNA polymerase III subunit RPC2 OS=Homo sapiens OX=9606 GN=POLR3B PE=1 SV=2	2	1	1	1	0	1	0	1	0	1	0.9	0.9	0.9	127.82	1133	1133;1133	2		1	0.001139	1.6128	0	0.9	1642800	0	1642800	0	1322700	0	1	1
Q9NX20	Large ribosomal subunit protein uL16m (39S ribosomal protein L16, mitochondrial) (L16mt) (MRP-L16)	MRPL16 PNAS-111	sp|Q9NX20|RM16_HUMAN	sp|Q9NX20|RM16_HUMAN Large ribosomal subunit protein uL16m OS=Homo sapiens OX=9606 GN=MRPL16 PE=1 SV=1	1	1	1	1	0	1	0	1	0	1	7.2	7.2	7.2	28.449	251	251	1	1		0.0011377	1.6111	0	7.2	2562300	0	2562300	0	2562300	0	1	1
A0A087WWS8	Apoptosis antagonizing transcription factor (Protein AATF)	AATF	tr|A0A087WWS8|A0A087WWS8_HUMAN;tr|A0A7P0TBI0|A0A7P0TBI0_HUMAN;tr|A0A7P0Z4P2|A0A7P0Z4P2_HUMAN;tr|A0A7P0Z4N2|A0A7P0Z4N2_HUMAN;tr|A0A7P0Z434|A0A7P0Z434_HUMAN;tr|A0A087WTH8|A0A087WTH8_HUMAN;tr|A0A7P0TAR0|A0A7P0TAR0_HUMAN;tr|A0A7P0T868|A0A7P0T868_HUMAN;sp|Q9NY61|AATF_HUMAN	tr|A0A087WWS8|A0A087WWS8_HUMAN Apoptosis antagonizing transcription factor (Fragment) OS=Homo sapiens OX=9606 GN=AATF PE=1 SV=1;tr|A0A7P0TBI0|A0A7P0TBI0_HUMAN Apoptosis antagonizing transcription factor OS=Homo sapiens OX=9606 GN=AATF PE=1 SV=1;tr|A0A7P0Z4	9	1	1	1	1	1	1	1	1	1	9.7	9.7	9.7	17.838	154	154;373;397;474;503;514;536;540;560	2		2	0.002994	1.1336	9.7	9.7	6145900	3067000	3078800	0	2478900	1	0	1
A0A590UJT3	Telomeric repeat-binding factor 2-interacting protein 1 (TERF2-interacting telomeric protein 1) (Repressor/activator protein 1 homolog)	TERF2IP	tr|A0A590UJT3|A0A590UJT3_HUMAN;sp|Q9NYB0|TE2IP_HUMAN	tr|A0A590UJT3|A0A590UJT3_HUMAN Telomeric repeat-binding factor 2-interacting protein 1 OS=Homo sapiens OX=9606 GN=TERF2IP PE=1 SV=1;sp|Q9NYB0|TE2IP_HUMAN Telomeric repeat-binding factor 2-interacting protein 1 OS=Homo sapiens OX=9606 GN=TERF2IP PE=1 SV=1	2	1	1	1	0	1	0	1	0	1	4.1	4.1	4.1	37.094	342	342;399	2		1	0.0080573	0.84119	0	4.1	1617400	0	1617400	0	1302300	0	1	1
C9JG87	Mitochondrial ribosomal protein L39	MRPL39	tr|C9JG87|C9JG87_HUMAN;sp|Q9NYK5|RM39_HUMAN	tr|C9JG87|C9JG87_HUMAN Mitochondrial ribosomal protein L39 (Fragment) OS=Homo sapiens OX=9606 GN=MRPL39 PE=1 SV=1;sp|Q9NYK5|RM39_HUMAN Large ribosomal subunit protein mL39 OS=Homo sapiens OX=9606 GN=MRPL39 PE=1 SV=3	2	1	1	1	0	1	0	1	0	1	5.1	5.1	5.1	34.032	297	297;338	1	1		0.0011325	1.5966	0	5.1	2408600	0	2408600	0	2408600	0	2	2
Q9NYP9	Protein Mis18-alpha (FAPP1-associated protein 1)	MIS18A C21orf45 C21orf46 FASP1	sp|Q9NYP9|MS18A_HUMAN	sp|Q9NYP9|MS18A_HUMAN Protein Mis18-alpha OS=Homo sapiens OX=9606 GN=MIS18A PE=1 SV=1	1	1	1	1	0	1	0	1	0	1	6.4	6.4	6.4	25.863	233	233	1	1		0.0097087	0.81374	0	6.4	2053400	0	2053400	0	2053400	0	1	1
Q9P2P1	Protein NYNRIN (NYN domain and retroviral integrase catalytic domain-containing protein) (Protein cousin of GIN1)	NYNRIN CGIN1 KIAA1305	sp|Q9P2P1|NYNRI_HUMAN	sp|Q9P2P1|NYNRI_HUMAN Protein NYNRIN OS=Homo sapiens OX=9606 GN=NYNRIN PE=2 SV=3	1	1	1	1	0	1	0	1	0	1	0.9	0.9	0.9	208.36	1898	1898	2		1	0.0080717	0.84645	0	0.9	9608400	0	9608400	0	7736200	0	1	1
K7ES31	Eukaryotic translation initiation factor 3 subunit K	EIF3K	tr|K7ES31|K7ES31_HUMAN;tr|K7ERF1|K7ERF1_HUMAN;tr|B4DVD7|B4DVD7_HUMAN;sp|Q9UBQ5|EIF3K_HUMAN	tr|K7ES31|K7ES31_HUMAN Eukaryotic translation initiation factor 3 subunit K OS=Homo sapiens OX=9606 GN=EIF3K PE=1 SV=1;tr|K7ERF1|K7ERF1_HUMAN Eukaryotic translation initiation factor 3 subunit K OS=Homo sapiens OX=9606 GN=EIF3K PE=1 SV=1;tr|B4DVD7|B4DVD7_H	4	1	1	1	0	1	0	1	0	1	10.2	10.2	10.2	15.875	137	137;192;211;218	1	1		0.0048309	1.0484	0	10.2	1868200	0	1868200	0	1868200	0	2	2
Q05CN7	GTF3C4 protein	GTF3C4	tr|Q05CN7|Q05CN7_HUMAN;sp|Q9UKN8|TF3C4_HUMAN	tr|Q05CN7|Q05CN7_HUMAN GTF3C4 protein (Fragment) OS=Homo sapiens OX=9606 GN=GTF3C4 PE=2 SV=1;sp|Q9UKN8|TF3C4_HUMAN General transcription factor 3C polypeptide 4 OS=Homo sapiens OX=9606 GN=GTF3C4 PE=1 SV=2	2	1	1	1	1	1	1	1	1	1	1.6	1.6	1.6	62.68	567	567;822	2		2	0.0081522	0.87414	1.6	1.6	2786900	1019500	1767500	0	1423100	1	1	2
Q9UL40	Zinc finger protein 346 (Just another zinc finger protein)	ZNF346 JAZ	sp|Q9UL40|ZN346_HUMAN;tr|D6RJ07|D6RJ07_HUMAN;tr|B7Z4N4|B7Z4N4_HUMAN;tr|B7Z6B6|B7Z6B6_HUMAN;tr|B7Z6Q2|B7Z6Q2_HUMAN;tr|B7Z4J8|B7Z4J8_HUMAN	sp|Q9UL40|ZN346_HUMAN Zinc finger protein 346 OS=Homo sapiens OX=9606 GN=ZNF346 PE=1 SV=1;tr|D6RJ07|D6RJ07_HUMAN Zinc finger protein 346 OS=Homo sapiens OX=9606 GN=ZNF346 PE=1 SV=1;tr|B7Z4N4|B7Z4N4_HUMAN Zinc finger protein 346 OS=Homo sapiens OX=9606 GN=Z	6	2	2	2	2	1	2	1	2	1	10.9	10.9	10.9	32.932	294	294;310;118;131;135;196	1	3		0.001355	2.546	10.9	5.1	2551000	1232500	1318500	0	1318500	2	1	3
J3QQY2	Calcium load-activated calcium channel (GEL complex subunit TMCO1) (Transmembrane and coiled-coil domain-containing protein 1)	TMCO1 hCG_1766418	tr|J3QQY2|J3QQY2_HUMAN;tr|J3KS45|J3KS45_HUMAN;tr|B7Z591|B7Z591_HUMAN;sp|Q9UM00|TMCO1_HUMAN	tr|J3QQY2|J3QQY2_HUMAN Calcium load-activated calcium channel OS=Homo sapiens OX=9606 GN=TMCO1 PE=1 SV=1;tr|J3KS45|J3KS45_HUMAN Calcium load-activated calcium channel (Fragment) OS=Homo sapiens OX=9606 GN=TMCO1 PE=1 SV=1;tr|B7Z591|B7Z591_HUMAN Calcium load	4	1	1	1	1	1	1	1	1	1	14.4	14.4	14.4	11.372	104	104;143;176;239	1	2		0.001227	2.0136	14.4	14.4	8868900	4385300	4483700	0	4483700	1	1	2
E9PKY5	Peptidyl-prolyl cis-trans isomerase (PPIase) (EC 5.2.1.8)	PPIE	tr|E9PKY5|E9PKY5_HUMAN;tr|B3KSZ1|B3KSZ1_HUMAN;tr|B4E3F2|B4E3F2_HUMAN;tr|E9PEQ6|E9PEQ6_HUMAN;tr|A8KAM9|A8KAM9_HUMAN;sp|Q9UNP9|PPIE_HUMAN	tr|E9PKY5|E9PKY5_HUMAN Peptidyl-prolyl cis-trans isomerase (Fragment) OS=Homo sapiens OX=9606 GN=PPIE PE=1 SV=1;tr|B3KSZ1|B3KSZ1_HUMAN Peptidyl-prolyl cis-trans isomerase OS=Homo sapiens OX=9606 PE=2 SV=1;tr|B4E3F2|B4E3F2_HUMAN Peptidyl-prolyl cis-trans is	6	1	1	1	0	1	0	1	0	1	7	7	7	23.833	213	213;217;222;250;301;301	1	1		0	5.5231	0	7	6609500	0	6609500	0	6609500	0	1	1
Q9Y294	Histone chaperone ASF1A (Anti-silencing function protein 1 homolog A) (hAsf1) (hAsf1a) (CCG1-interacting factor A) (CIA) (hCIA)	ASF1A CGI-98 HSPC146	sp|Q9Y294|ASF1A_HUMAN	sp|Q9Y294|ASF1A_HUMAN Histone chaperone ASF1A OS=Homo sapiens OX=9606 GN=ASF1A PE=1 SV=1	1	1	1	1	0	1	0	1	0	1	7.4	7.4	7.4	22.968	204	204	1	1		0	3.1897	0	7.4	3395500	0	3395500	0	3395500	0	1	1
C9JVY5	PALM2 and AKAP2 fusion	PALM2AKAP2	tr|C9JVY5|C9JVY5_HUMAN;sp|Q9Y2D5|AKAP2_HUMAN;tr|A0A024R167|A0A024R167_HUMAN;tr|B4E2K2|B4E2K2_HUMAN;tr|A0A024R152|A0A024R152_HUMAN	tr|C9JVY5|C9JVY5_HUMAN PALM2 and AKAP2 fusion (Fragment) OS=Homo sapiens OX=9606 GN=PALM2AKAP2 PE=1 SV=1;sp|Q9Y2D5|AKAP2_HUMAN A-kinase anchor protein 2 OS=Homo sapiens OX=9606 GN=AKAP2 PE=1 SV=3;tr|A0A024R167|A0A024R167_HUMAN HCG28765, isoform CRA_a OS=Ho	5	1	1	1	0	1	0	1	0	1	2.1	2.1	2.1	85.282	778	778;859;923;942;1337	2		1	0.0080645	0.84523	0	2.1	3395800	0	3395800	0	2734200	0	2	2
B4DY59	cDNA FLJ56267, highly similar to Transducin beta-like 2 protein		tr|B4DY59|B4DY59_HUMAN;tr|E9PF19|E9PF19_HUMAN;tr|Q96E41|Q96E41_HUMAN;tr|A0A0S2Z5F3|A0A0S2Z5F3_HUMAN;tr|Q8N2L6|Q8N2L6_HUMAN;tr|B2RB52|B2RB52_HUMAN;tr|A0A384MDS4|A0A384MDS4_HUMAN;sp|Q9Y4P3|TBL2_HUMAN	tr|B4DY59|B4DY59_HUMAN cDNA FLJ56267, highly similar to Transducin beta-like 2 protein OS=Homo sapiens OX=9606 PE=2 SV=1;tr|E9PF19|E9PF19_HUMAN Transducin beta like 2 OS=Homo sapiens OX=9606 GN=TBL2 PE=1 SV=1;tr|Q96E41|Q96E41_HUMAN TBL2 protein OS=Homo sap	8	1	1	1	0	1	0	1	0	1	7.5	7.5	7.5	35.379	318	318;411;446;446;447;447;447;447	2		1	0.0014006	2.7425	0	7.5	4862900	0	4862900	0	3915400	0	2	2
A0A024R1P3	deleted		tr|A0A024R1P3|A0A024R1P3_HUMAN;sp|Q9Y535|RPC8_HUMAN	tr|A0A024R1P3|A0A024R1P3_HUMAN DNA-directed RNA polymerase subunit OS=Homo sapiens OX=9606 GN=POLR3H PE=3 SV=1;sp|Q9Y535|RPC8_HUMAN DNA-directed RNA polymerase III subunit RPC8 OS=Homo sapiens OX=9606 GN=POLR3H PE=1 SV=1	2	1	1	1	0	1	0	1	0	1	14.2	14.2	14.2	22.918	204	204;204	1	1		0	4.531	0	14.2	2500700	0	2500700	0	2500700	0	2	2
H7C4H2	Signal recognition particle receptor subunit beta	SRPRB	tr|H7C4H2|H7C4H2_HUMAN;tr|Q549N5|Q549N5_HUMAN;sp|Q9Y5M8|SRPRB_HUMAN	tr|H7C4H2|H7C4H2_HUMAN Signal recognition particle receptor subunit beta (Fragment) OS=Homo sapiens OX=9606 GN=SRPRB PE=1 SV=1;tr|Q549N5|Q549N5_HUMAN Signal recognition particle receptor subunit beta OS=Homo sapiens OX=9606 GN=SRPRB PE=2 SV=1;sp|Q9Y5M8|SRP	3	1	1	1	0	1	0	1	0	1	8.1	8.1	8.1	17.502	160	160;271;271	1	1		0	3.4036	0	8.1	2111500	0	2111500	0	2111500	0	2	2
A0A8I5QKW3	DNA methyltransferase 3 alpha	DNMT3A	tr|A0A8I5QKW3|A0A8I5QKW3_HUMAN;tr|Q8WVA9|Q8WVA9_HUMAN;tr|Q6PJ37|Q6PJ37_HUMAN;tr|A0A0C4DG02|A0A0C4DG02_HUMAN;tr|F8WE91|F8WE91_HUMAN;tr|Q59HC6|Q59HC6_HUMAN;sp|Q9Y6K1|DNM3A_HUMAN	tr|A0A8I5QKW3|A0A8I5QKW3_HUMAN DNA methyltransferase 3 alpha (Fragment) OS=Homo sapiens OX=9606 GN=DNMT3A PE=1 SV=1;tr|Q8WVA9|Q8WVA9_HUMAN DNMT3A protein (Fragment) OS=Homo sapiens OX=9606 GN=DNMT3A PE=2 SV=1;tr|Q6PJ37|Q6PJ37_HUMAN DNMT3A protein (Fragment	7	1	1	1	0	1	0	1	0	1	2.8	2.8	2.8	27.706	246	246;285;351;689;781;811;912	2		1	0.0012034	1.9253	0	2.8	5936100	0	5936100	0	4779500	0	1	1
A0A8I5KS01	Fragile X messenger ribonucleoprotein 1	FMR1	tr|A0A8I5KS01|A0A8I5KS01_HUMAN;tr|A0A087WY29|A0A087WY29_HUMAN;tr|X5D907|X5D907_HUMAN;tr|G3V0J0|G3V0J0_HUMAN;tr|A8MQB8|A8MQB8_HUMAN;tr|A0A8I5KT56|A0A8I5KT56_HUMAN;tr|R9WQY1|R9WQY1_HUMAN;tr|A0A8I5KTZ9|A0A8I5KTZ9_HUMAN;tr|A0A087WVL8|A0A087WVL8_HUMAN;tr|A0A087WXI3|A0A087WXI3_HUMAN;tr|R9WPL0|R9WPL0_HUMAN;tr|A0A8I5KWH0|A0A8I5KWH0_HUMAN;tr|A0A8I5KUC2|A0A8I5KUC2_HUMAN;tr|Q59GC1|Q59GC1_HUMAN;tr|A0A8I5KTT6…	tr|A0A8I5KS01|A0A8I5KS01_HUMAN Fragile X messenger ribonucleoprotein 1 OS=Homo sapiens OX=9606 GN=FMR1 PE=1 SV=1;tr|A0A087WY29|A0A087WY29_HUMAN Fragile X messenger ribonucleoprotein 1 OS=Homo sapiens OX=9606 GN=FMR1 PE=1 SV=2;tr|X5D907|X5D907_HUMAN Fragile	17	17	1	1	14	9	1	1	1	1	36.6	1.8	1.8	67.816	599	599;561;594;592;582;569;566;559;548;536;418;570;509;527;460;262;254	2		3	0.0029821	1.1283	28.5	19.9	8115800	4074700	4041100	0	3253700	2	2	4
A0A5C2GZM1	IG c1829_light_IGKV4-1_IGKJ1		tr|A0A5C2GZM1|A0A5C2GZM1_HUMAN;tr|A0A5C2GZ68|A0A5C2GZ68_HUMAN;tr|A0A5C2GMI7|A0A5C2GMI7_HUMAN;tr|A0A5C2GGB6|A0A5C2GGB6_HUMAN;tr|A0A5C2G3E0|A0A5C2G3E0_HUMAN;tr|A0A5C2G1H9|A0A5C2G1H9_HUMAN;tr|A0A5C2GLU6|A0A5C2GLU6_HUMAN;tr|A0A4P8J6L9|A0A4P8J6L9_HUMAN	tr|A0A5C2GZM1|A0A5C2GZM1_HUMAN IG c1829_light_IGKV4-1_IGKJ1 (Fragment) OS=Homo sapiens OX=9606 PE=2 SV=1;tr|A0A5C2GZ68|A0A5C2GZ68_HUMAN IG c958_light_IGKV4-1_IGKJ4 (Fragment) OS=Homo sapiens OX=9606 PE=2 SV=1;tr|A0A5C2GMI7|A0A5C2GMI7_HUMAN IG c992_light_IG	8	1	1	1	0	1	0	1	0	1	8	8	8	12.528	113	113;113;113;113;113;113;114;133	1	1		0.0020513	1.2071	0	8	75637000	0	75637000	0	75637000	0	1	1
A0A590UJW6	Zinc finger CCHC-type containing 14	ZCCHC14	tr|A0A590UJW6|A0A590UJW6_HUMAN	tr|A0A590UJW6|A0A590UJW6_HUMAN Zinc finger CCHC-type containing 14 OS=Homo sapiens OX=9606 GN=ZCCHC14 PE=1 SV=1	1	1	1	1	1	1	1	1	1	1	1.2	1.2	1.2	115.56	1086	1086	2		2	0.0013021	2.3221	1.2	1.2	6521300	3113100	3408200	0	2744100	2	1	3
A0A5C2GBC3	IGH + IGL c506_light_IGKV3-20_IGKJ4		tr|A0A5C2GBC3|A0A5C2GBC3_HUMAN;tr|A0A5C2GX42|A0A5C2GX42_HUMAN;tr|A0A5C2GW64|A0A5C2GW64_HUMAN;tr|A0A5C2GW48|A0A5C2GW48_HUMAN;tr|A0A5C2GMJ9|A0A5C2GMJ9_HUMAN;tr|A0A5C2GD76|A0A5C2GD76_HUMAN;tr|A0A5C2G4Y1|A0A5C2G4Y1_HUMAN;tr|A0A5C2G4A9|A0A5C2G4A9_HUMAN;tr|A0A5C2G2X2|A0A5C2G2X2_HUMAN;tr|A0A5C2FZ97|A0A5C2FZ97_HUMAN;tr|A0A5C2FXY0|A0A5C2FXY0_HUMAN	tr|A0A5C2GBC3|A0A5C2GBC3_HUMAN IGH + IGL c506_light_IGKV3-20_IGKJ4 (Fragment) OS=Homo sapiens OX=9606 PE=2 SV=1;tr|A0A5C2GX42|A0A5C2GX42_HUMAN IG c268_light_IGKV3-20_IGKJ3 (Fragment) OS=Homo sapiens OX=9606 PE=2 SV=1;tr|A0A5C2GW64|A0A5C2GW64_HUMAN IG c1123	11	1	1	1	1	1	1	1	1	1	16.8	16.8	16.8	11.446	107	107;108;108;108;108;108;108;108;108;108;108	1	2		0	15.573	16.8	16.8	45641000	11917000	33723000	0	33723000	1	1	2
A0A5C2G1Z1	IGL c1965_light_IGKV1-12_IGKJ5		tr|A0A5C2G1Z1|A0A5C2G1Z1_HUMAN	tr|A0A5C2G1Z1|A0A5C2G1Z1_HUMAN IGL c1965_light_IGKV1-12_IGKJ5 (Fragment) OS=Homo sapiens OX=9606 PE=2 SV=1	1	1	1	1	1	1	1	1	1	1	14.3	14.3	14.3	12.144	112	112	1.5	2	2	0	4.117	14.3	14.3	292250000	84619000	101910000	0	101240000	1	2	5
A0A7S5C2W0	IGH c2360_heavy_IGHV1-69_IGHD6-19_IGHJ4		tr|A0A7S5C2W0|A0A7S5C2W0_HUMAN;tr|A0A5C2GEZ9|A0A5C2GEZ9_HUMAN;tr|A0A7S5EVA0|A0A7S5EVA0_HUMAN;tr|A0A7S5EUS7|A0A7S5EUS7_HUMAN;tr|A0A7S5BX82|A0A7S5BX82_HUMAN;tr|A0A5C2G6N4|A0A5C2G6N4_HUMAN	tr|A0A7S5C2W0|A0A7S5C2W0_HUMAN IGH c2360_heavy_IGHV1-69_IGHD6-19_IGHJ4 (Fragment) OS=Homo sapiens OX=9606 PE=2 SV=1;tr|A0A5C2GEZ9|A0A5C2GEZ9_HUMAN IGH + IGL c587_heavy_IGHV1-69_IGHD3-9_IGHJ3 (Fragment) OS=Homo sapiens OX=9606 PE=2 SV=1;tr|A0A7S5EVA0|A0A7S5	6	1	1	1	1	1	1	1	1	1	11.6	11.6	11.6	12.851	121	121;122;124;124;125;125	2		2	0	2.9829	11.6	11.6	7665700	3419000	4246600	0	3419200	1	1	2
A0A5C2G8K4	IGH + IGL c39_light_IGKV2-24_IGKJ4		tr|A0A5C2G8K4|A0A5C2G8K4_HUMAN	tr|A0A5C2G8K4|A0A5C2G8K4_HUMAN IGH + IGL c39_light_IGKV2-24_IGKJ4 (Fragment) OS=Homo sapiens OX=9606 PE=2 SV=1	1	1	1	1	0	1	0	1	0	1	23.2	23.2	23.2	12.21	112	112	1	1		0.0012019	1.922	0	23.2	9081400	0	9081400	0	9081400	0	2	2
A0A5C2GJ51	IG c360_light_IGKV3-20_IGKJ2		tr|A0A5C2GJ51|A0A5C2GJ51_HUMAN	tr|A0A5C2GJ51|A0A5C2GJ51_HUMAN IG c360_light_IGKV3-20_IGKJ2 (Fragment) OS=Homo sapiens OX=9606 PE=2 SV=1	1	1	1	1	0	1	0	1	0	1	16.7	16.7	16.7	11.658	108	108	1	1		0	30.636	0	16.7	4751300	0	4751300	0	4751300	0	3	3
A0A5C2GK13	IG c151_light_IGKV2D-29_IGKJ2		tr|A0A5C2GK13|A0A5C2GK13_HUMAN;tr|B7ZMG8|B7ZMG8_HUMAN;tr|A0A5C2GKP9|A0A5C2GKP9_HUMAN;tr|A0A5C2GLR4|A0A5C2GLR4_HUMAN;tr|A0A5C2FWI4|A0A5C2FWI4_HUMAN;tr|A0A5C2GSX2|A0A5C2GSX2_HUMAN;tr|A0A5C2GH12|A0A5C2GH12_HUMAN;tr|A0A5C2GI32|A0A5C2GI32_HUMAN;tr|A0A5C2GIG6|A0A5C2GIG6_HUMAN;tr|A0A5C2GJ49|A0A5C2GJ49_HUMAN;tr|A0A5C2GJK1|A0A5C2GJK1_HUMAN;tr|A0A5C2GKJ3|A0A5C2GKJ3_HUMAN;tr|A0A5C2GME1|A0A5C2GME1_HUMAN;tr|A…	tr|A0A5C2GK13|A0A5C2GK13_HUMAN IG c151_light_IGKV2D-29_IGKJ2 (Fragment) OS=Homo sapiens OX=9606 PE=2 SV=1;tr|B7ZMG8|B7ZMG8_HUMAN Immunoglobulin V-set domain-containing protein OS=Homo sapiens OX=9606 PE=2 SV=1;tr|A0A5C2GKP9|A0A5C2GKP9_HUMAN IG c350_light_I	194	2	1	1	1	2	1	1	1	1	21.4	7.1	7.1	12.303	112	112;83;112;112;112;112;112;112;112;112;112;112;112;112;112;112;112;112;112;112;112;112;112;112;112;112;112;112;112;112;112;112;112;112;112;112;112;112;112;112;112;112;112;112;112;112;112;112;112;86;112;114;114;114;114;114;114;114;114;114;114;121;112;114;114;118;118;120;120;120;120;121;114;114;113;113;113;112;113;113;113;113;113;113;113;113;113;113;113;113;113;113;113;113;113;113;113;112;112;112;1…	1	4		1	-2	7.1	21.4	10366000	6824700	3541300	0	1778000	2	3	5
A0A7S5EW12	IGH c1607_heavy_IGHV1-24_IGHD1-26_IGHJ4		tr|A0A7S5EW12|A0A7S5EW12_HUMAN	tr|A0A7S5EW12|A0A7S5EW12_HUMAN IGH c1607_heavy_IGHV1-24_IGHD1-26_IGHJ4 (Fragment) OS=Homo sapiens OX=9606 PE=2 SV=1	1	1	1	1	0	1	0	1	0	1	15.1	15.1	15.1	13.983	126	126	2		1	0.0073869	0.92817	0	15.1	2090500	0	2090500	0	1683100	0	1	1
A0A994J4Y8	PGAM family member 5, mitochondrial serine/threonine protein phosphatase	PGAM5	tr|A0A994J4Y8|A0A994J4Y8_HUMAN	tr|A0A994J4Y8|A0A994J4Y8_HUMAN PGAM family member 5, mitochondrial serine/threonine protein phosphatase OS=Homo sapiens OX=9606 GN=PGAM5 PE=1 SV=1	1	9	1	1	4	9	0	1	0	1	52.8	9	9	31.876	288	288	1	1		0.0011723	1.726	25.3	52.8	20675000	0	20675000	0	20675000	0	1	1
A8K4T9	cDNA FLJ77421, highly similar to Homo sapiens autoantigen p542 mRNA		tr|A8K4T9|A8K4T9_HUMAN;tr|Q53GL6|Q53GL6_HUMAN;tr|Q5QPL9|Q5QPL9_HUMAN;tr|B4DSJ1|B4DSJ1_HUMAN;tr|Q5QPM1|Q5QPM1_HUMAN	tr|A8K4T9|A8K4T9_HUMAN cDNA FLJ77421, highly similar to Homo sapiens autoantigen p542 mRNA OS=Homo sapiens OX=9606 PE=2 SV=1;tr|Q53GL6|Q53GL6_HUMAN RNA binding protein (Autoantigenic, hnRNP-associated with lethal yellow) long isoform variant (Fragment) OS=	7	5	1	1	3	5	0	1	0	1	38.1	17.9	17.9	30.398	291	291;307;237;126;181;89;171	1	1		1	-2	15.1	38.1	3460100	0	3460100	0	3460100	0	3	3
B4DRD7	cDNA FLJ54752, highly similar to Poly(rC)-binding protein 2		tr|B4DRD7|B4DRD7_HUMAN;tr|H3BRU6|H3BRU6_HUMAN;tr|F8VZX2|F8VZX2_HUMAN	tr|B4DRD7|B4DRD7_HUMAN cDNA FLJ54752, highly similar to Poly(rC)-binding protein 2 OS=Homo sapiens OX=9606 PE=2 SV=1;tr|H3BRU6|H3BRU6_HUMAN Poly(rC) binding protein 2 (Fragment) OS=Homo sapiens OX=9606 GN=PCBP2 PE=1 SV=1;tr|F8VZX2|F8VZX2_HUMAN Poly(rC) bin	3	7	1	1	5	7	1	1	1	1	55.3	8.5	8.5	29.737	282	282;301;321	1	2		0.0065666	0.96716	36.9	55.3	13157000	2731800	10425000	0	10425000	0	1	1
E9PJN9	Ribosomal protein S3	RPS3	tr|E9PJN9|E9PJN9_HUMAN	tr|E9PJN9|E9PJN9_HUMAN Ribosomal protein S3 (Fragment) OS=Homo sapiens OX=9606 GN=RPS3 PE=1 SV=1	1	1	1	1	1	1	1	1	1	1	30.6	30.6	30.6	3.8094	36	36	1.33	2	1	0.0021482	1.3695	30.6	30.6	3089100	2312800	776380	0	776380	2	2	5
M4VR43	Apolipoprotein B editing enzyme catalytic polypeptide-like 3F	APOBEC3F	tr|M4VR43|M4VR43_HUMAN;tr|F2YHL7|F2YHL7_HUMAN;tr|W0HJ78|W0HJ78_HUMAN;sp|Q9UH17|ABC3B_HUMAN;tr|B0QYD3|B0QYD3_HUMAN	tr|M4VR43|M4VR43_HUMAN Apolipoprotein B editing enzyme catalytic polypeptide-like 3F OS=Homo sapiens OX=9606 GN=APOBEC3F PE=2 SV=1;tr|F2YHL7|F2YHL7_HUMAN Apolipoprotein B mRNA editing enzyme cytidine deaminase OS=Homo sapiens OX=9606 GN=APOBEC3F PE=2 SV=1;	5	2	1	1	1	2	0	1	0	1	8.3	5.1	5.1	45.05	373	373;373;382;382;490	1.5	1	1	0.0012285	2.0146	3.2	8.3	2374600	0	2374600	0	2374600	0	2	3
H3BUW7	StAR related lipid transfer domain containing 13	STARD13	tr|H3BUW7|H3BUW7_HUMAN	tr|H3BUW7|H3BUW7_HUMAN StAR related lipid transfer domain containing 13 OS=Homo sapiens OX=9606 GN=STARD13 PE=1 SV=1	1	1	1	1	1	1	1	1	1	1	27	27	27	7.4015	63	63	2		2	1	-2	27	27	9210400	5476000	3734400	0	3006700	1	0	1
Q562L9	Actin-like protein	ACT	tr|Q562L9|Q562L9_HUMAN	tr|Q562L9|Q562L9_HUMAN Actin-like protein (Fragment) OS=Homo sapiens OX=9606 GN=ACT PE=4 SV=1	1	4	1	1	2	4	0	1	0	1	81.6	6.8	6.8	11.556	103	103	2		1	1	-2	46.6	81.6	3007600	0	3007600	0	2421600	0	1	1
Q562Z4	Actin-like protein	ACT	tr|Q562Z4|Q562Z4_HUMAN	tr|Q562Z4|Q562Z4_HUMAN Actin-like protein (Fragment) OS=Homo sapiens OX=9606 GN=ACT PE=4 SV=1	1	3	1	1	1	3	0	1	0	1	55.3	9.7	9.7	11.555	103	103	2		1	0.0021786	1.4218	17.5	55.3	5544000	0	5544000	0	4463700	0	1	1
Q5T025	Chromosome 10 open reading frame 90	C10orf90	tr|Q5T025|Q5T025_HUMAN	tr|Q5T025|Q5T025_HUMAN Chromosome 10 open reading frame 90 OS=Homo sapiens OX=9606 GN=C10orf90 PE=1 SV=2	1	1	1	1	1	1	1	1	1	1	2.1	2.1	2.1	73.31	660	660	1	2		0.0039487	1.1035	2.1	2.1	12451000	3707200	8743300	0	8743300	0	1	1
Q6TXQ4	H3L-like histone		tr|Q6TXQ4|Q6TXQ4_HUMAN	tr|Q6TXQ4|Q6TXQ4_HUMAN H3L-like histone (Fragment) OS=Homo sapiens OX=9606 PE=1 SV=1	1	3	1	1	2	3	0	1	0	1	41.1	30.8	30.8	12.104	107	107	2		1	0	7.5992	10.3	41.1	352570000	0	352570000	0	283870000	0	1	1
Q6ZQW2	cDNA FLJ46853 fis, clone UTERU3009775, moderately similar to Rattus norvegicus PAPIN (Papin)		tr|Q6ZQW2|Q6ZQW2_HUMAN	tr|Q6ZQW2|Q6ZQW2_HUMAN cDNA FLJ46853 fis, clone UTERU3009775, moderately similar to Rattus norvegicus PAPIN (Papin) OS=Homo sapiens OX=9606 PE=2 SV=1	1	1	1	1	1	1	1	1	1	1	8.8	8.8	8.8	14.546	137	137	2		2	0.0021692	1.4157	8.8	8.8	44813000	11393000	33420000	0	26909000	1	1	2
Q92646	Histone H2A	H2A/k	tr|Q92646|Q92646_HUMAN	tr|Q92646|Q92646_HUMAN Histone H2A OS=Homo sapiens OX=9606 GN=H2A/k PE=3 SV=1	1	1	1	1	0	1	0	1	0	1	8.7	8.7	8.7	12.654	115	115	2		1	0.0020747	1.2318	0	8.7	1532100	0	1532100	0	1233500	0	1	1
V9HVZ7	Epididymis luminal protein 176	HEL-176	tr|V9HVZ7|V9HVZ7_HUMAN	tr|V9HVZ7|V9HVZ7_HUMAN Epididymis luminal protein 176 OS=Homo sapiens OX=9606 GN=HEL-176 PE=2 SV=1	1	14	1	1	6	14	0	1	0	1	67.7	10.8	10.8	25.035	223	223	2		2	0	8.7843	35.4	67.7	18835000	0	18835000	0	15165000	0	3	3
